# Supplementary material for: Revisions and key to the Vernonieae (Compositae) of Thailand
Source: PhytoKeys. 2014 May 13;(37):25–101. doi: 10.3897/phytokeys.37.6499 (PMC4023333; doi:10.3897/phytokeys.37.6499)
Supplement: XML Treatment for Acilepis [file phytokeys.37.6499-treatment2.xml]

<!DOCTYPE tp:taxon-treatment
  PUBLIC "-//TaxonX//DTD Taxonomic Treatment Publishing DTD v0 20100105//EN" "tax-treatment-NSO.dtd">
<tp:taxon-treatment xmlns:tp="http://www.plazi.org/taxpub"><tp:treatment-meta><mixed-citation publication-type="journal"><person-group><name><surname>Bunwong</surname><given-names>Sukhonthip</given-names></name><name><surname>Chantaranothai</surname><given-names>Pranom</given-names></name><name><surname>Keeley</surname><given-names>Sterling C.</given-names></name></person-group><article-title>Revisions and key to the Vernonieae (Compositae) of Thailand</article-title><source>PhytoKeys</source><day>13</day><month>5</month><year>2014</year><volume>2014</volume><issue>37</issue><fpage>25</fpage><lpage>101</lpage><pub-id pub-id-type="doi">10.3897/phytokeys.37.6499</pub-id></mixed-citation></tp:treatment-meta><tp:nomenclature><tp:taxon-name>
                        <tp:taxon-name-part taxon-name-part-type="genus">Acilepis</tp:taxon-name-part>
                        <object-id xmlns:xlink="http://www.w3.org/1999/xlink" xlink:type="simple">urn:lsid:ipni.org:names:174526-1:1.3</object-id>
                        <object-id xmlns:xlink="http://www.w3.org/1999/xlink" xlink:type="simple">http://species-id.net/wiki/Acilepis</object-id>
                    </tp:taxon-name><tp:taxon-authority>D.Don, Prodr. Fl. Nepal: 169. 1825.</tp:taxon-authority><tp:nomenclature-citation-list><tp:nomenclature-citation><tp:taxon-name>Lysistemma</tp:taxon-name><comment> Steetz, Naturw. Reise Mossambique [Peters] 6(Bot., 2): 340. 1864.</comment></tp:nomenclature-citation><tp:nomenclature-citation><tp:taxon-name>Xipholepis</tp:taxon-name><comment> Steetz, Naturw. Reise Mossambique [Peters] 6(Bot., 2): 344. 1864.</comment></tp:nomenclature-citation></tp:nomenclature-citation-list></tp:nomenclature><tp:treatment-sec sec-type="Type"><title>Type.</title><p><italic><tp:taxon-name>Acilepis squarrosa</tp:taxon-name></italic> D.Don, Prodr. Fl. Nepal. 169. 1825.</p><p>Perennial herbs. Stems acaulescent or caulescent. Leaves simple, alternate or rosulate, petiolate, lamina ovate, obovate or elliptic, pubescent, margin serrate or entire, apex rounded, acute or acuminate, base cuneate or attenuate, subcoriaceous. Capitulescences terminal or axillary, corymbose, paniculate, spiciform, scapose, solitary. Capitula discoid, homogamous, pedunculate or sessile, florets bisexual and fertile. Involucres herbaceous. Florets 6–80; corollas purple to white, actinomorphic, lobes 5. Anthers 5. Styles purple, 2-branched, inner surface covered with stigmatic papillae, outer surface covered with sweeping hairs reaching to below style bifurcation. Achenes subterete or obovate, usually 10-ribbed, carpopodium present. Pappus in 2 series of bristles, persistent, the outer ones are shorter than the inner ones. Pollen lophate, 3-porate, without micropuncta.</p><p>Sixteen species are recognized in Thailand.</p></tp:treatment-sec><tp:treatment-sec sec-type="Key to the species of Acilepis in Thailand"><title>Key to the species of <italic><tp:taxon-name>Acilepis</tp:taxon-name></italic> in Thailand</title><table-wrap content-type="key" position="anchor" orientation="portrait"><table><tbody><tr><td rowspan="1" colspan="1">1</td><td rowspan="1" colspan="1">Capitula with more than 30 florets</td><td rowspan="1" colspan="1">2</td></tr><tr><td rowspan="1" colspan="1">–</td><td rowspan="1" colspan="1">Capitula with less than 30 florets</td><td rowspan="1" colspan="1">6</td></tr><tr><td rowspan="1" colspan="1">2</td><td rowspan="1" colspan="1">Phyllaries mostly reflexed</td><td rowspan="1" colspan="1">3</td></tr><tr><td rowspan="1" colspan="1">–</td><td rowspan="1" colspan="1">Phyllaries not reflexed</td><td rowspan="1" colspan="1">4</td></tr><tr><td rowspan="1" colspan="1">3</td><td rowspan="1" colspan="1">Leaves basal; corolla and achenes pubescent</td><td rowspan="1" colspan="1"><italic><tp:taxon-name>Acilepis attenuata</tp:taxon-name></italic></td></tr><tr><td rowspan="1" colspan="1">–</td><td rowspan="1" colspan="1">Leaves cauline; corollas and achenes without pubescence</td><td rowspan="1" colspan="1"><italic><tp:taxon-name>Acilepis silhetensis</tp:taxon-name></italic></td></tr><tr><td rowspan="1" colspan="1">4</td><td rowspan="1" colspan="1">Capitula terminal, pedunculate</td><td rowspan="1" colspan="1">5</td></tr><tr><td rowspan="1" colspan="1">–</td><td rowspan="1" colspan="1">Capitula axillary, sessile</td><td rowspan="1" colspan="1"><italic><tp:taxon-name>Acilepis squarrosa</tp:taxon-name></italic></td></tr><tr><td rowspan="1" colspan="1">5</td><td rowspan="1" colspan="1">Phyllaries with dense tomentum; capitula subsessile</td><td rowspan="1" colspan="1"><italic><tp:taxon-name>Acilepis doichangensis</tp:taxon-name></italic></td></tr><tr><td rowspan="1" colspan="1">–</td><td rowspan="1" colspan="1">Phyllaries with sparsely arachnoid hairs; peduncles elongate</td><td rowspan="1" colspan="1"><italic><tp:taxon-name>Acilepis ngaoensis</tp:taxon-name></italic></td></tr><tr><td rowspan="1" colspan="1">6</td><td rowspan="1" colspan="1">Capitula pedunculate, involucre ≥ 5 mm long</td><td rowspan="1" colspan="1">7</td></tr><tr><td rowspan="1" colspan="1">–</td><td rowspan="1" colspan="1">Capitula subsessile, involucre ≤ 5 mm long</td><td rowspan="1" colspan="1"><italic><tp:taxon-name>Acilepis divergens</tp:taxon-name></italic></td></tr><tr><td rowspan="1" colspan="1">7</td><td rowspan="1" colspan="1">Phyllaries herbaceous, apex mucronate or aristate</td><td rowspan="1" colspan="1">8</td></tr><tr><td rowspan="1" colspan="1">–</td><td rowspan="1" colspan="1">Phyllaries scarious, spinose</td><td rowspan="1" colspan="1"><italic><tp:taxon-name>Acilepis chiangdaoensis</tp:taxon-name></italic></td></tr><tr><td rowspan="1" colspan="1"><!--PageBreak-->8</td><td rowspan="1" colspan="1">Leaves chartaceous; achenes pubescent</td><td rowspan="1" colspan="1">9</td></tr><tr><td rowspan="1" colspan="1">–</td><td rowspan="1" colspan="1">Leaves membranaceous; achenes lacking trichomes</td><td rowspan="1" colspan="1"><italic><tp:taxon-name>Acilepis peguensis</tp:taxon-name></italic></td></tr><tr><td rowspan="1" colspan="1">9</td><td rowspan="1" colspan="1">Upper leaves elliptic, acute to acuminate; achenes glandular</td><td rowspan="1" colspan="1">10</td></tr><tr><td rowspan="1" colspan="1">–</td><td rowspan="1" colspan="1">Upper leaves linear-lanceolate to falcate, or caudate; achenes eglandular</td><td rowspan="1" colspan="1"><italic><tp:taxon-name>Acilepis principis</tp:taxon-name></italic></td></tr><tr><td rowspan="1" colspan="1">10</td><td rowspan="1" colspan="1">Leaves subsessile or with petioles up to 6 mm long</td><td rowspan="1" colspan="1">11</td></tr><tr><td rowspan="1" colspan="1">–</td><td rowspan="1" colspan="1">Leaves petiolate, petioles up to 25 mm long</td><td rowspan="1" colspan="1">13</td></tr><tr><td rowspan="1" colspan="1">11</td><td rowspan="1" colspan="1">Capitula with ≥ 20 florets, involucres cup-shaped or campanulate</td><td rowspan="1" colspan="1">12</td></tr><tr><td rowspan="1" colspan="1">–</td><td rowspan="1" colspan="1">Capitula with 8–12 florets, involucres narrowly campanulate</td><td rowspan="1" colspan="1"><italic><tp:taxon-name>Acilepis kingii</tp:taxon-name></italic></td></tr><tr><td rowspan="1" colspan="1">12</td><td rowspan="1" colspan="1">Herbs 1–2 m tall; leaves 15–20 by 5–8 cm</td><td rowspan="1" colspan="1"><italic><tp:taxon-name>Acilepis namnaoensis</tp:taxon-name></italic></td></tr><tr><td rowspan="1" colspan="1">–</td><td rowspan="1" colspan="1">Herbs 0.2–0.4 m tall; leaves 4–6 by 1–2.5</td><td rowspan="1" colspan="1"><italic><tp:taxon-name>Acilepis kerrii</tp:taxon-name></italic></td></tr><tr><td rowspan="1" colspan="1">13</td><td rowspan="1" colspan="1">Corolla without hairs; achenes 2–3.5 mm long</td><td rowspan="1" colspan="1">14</td></tr><tr><td rowspan="1" colspan="1">–</td><td rowspan="1" colspan="1">Corolla with sparse hairs; achenes 4–5 mm long</td><td rowspan="1" colspan="1"><italic><tp:taxon-name>Acilepis saligna</tp:taxon-name></italic></td></tr><tr><td rowspan="1" colspan="1">14</td><td rowspan="1" colspan="1">Inner pappus 8–9 mm long; involucres 8–10 mm long</td><td rowspan="1" colspan="1">15</td></tr><tr><td rowspan="1" colspan="1">–</td><td rowspan="1" colspan="1">Inner pappus 6–7 mm long; involucres 6–7 mm long</td><td rowspan="1" colspan="1"><italic><tp:taxon-name>Acilepis virgata</tp:taxon-name></italic></td></tr><tr><td rowspan="1" colspan="1">15</td><td rowspan="1" colspan="1">Receptacle glabrous</td><td rowspan="1" colspan="1">16</td></tr><tr><td rowspan="1" colspan="1">–</td><td rowspan="1" colspan="1">Receptacle pubescent</td><td rowspan="1" colspan="1"><italic><tp:taxon-name>Acilepis tonkinensis</tp:taxon-name></italic></td></tr><tr><td rowspan="1" colspan="1">16</td><td rowspan="1" colspan="1">Phyllaries and peduncles densely villose; pappus 6–7 mm long; anthers purple</td><td rowspan="1" colspan="1"><italic><tp:taxon-name>Acilepis pseudosutepensis</tp:taxon-name></italic></td></tr><tr><td rowspan="1" colspan="1">–</td><td rowspan="1" colspan="1">Phyllaries and peduncles sparsely pilose; pappus 8–9 mm long; anthers yellowish</td><td rowspan="1" colspan="1"><italic><tp:taxon-name>Acilepis sutepensis</tp:taxon-name></italic></td></tr></tbody></table></table-wrap></tp:treatment-sec></tp:taxon-treatment>
