# Supplementary material for: Revisions and key to the Vernonieae (Compositae) of Thailand
Source: PhytoKeys. 2014 May 13;(37):25–101. doi: 10.3897/phytokeys.37.6499 (PMC4023333; doi:10.3897/phytokeys.37.6499)
Supplement: XML Treatment for Acilepis attenuata [file phytokeys.37.6499-treatment3.xml]

<!DOCTYPE tp:taxon-treatment
  PUBLIC "-//TaxonX//DTD Taxonomic Treatment Publishing DTD v0 20100105//EN" "tax-treatment-NSO.dtd">
<tp:taxon-treatment xmlns:tp="http://www.plazi.org/taxpub"><tp:treatment-meta><mixed-citation publication-type="journal"><person-group><name><surname>Bunwong</surname><given-names>Sukhonthip</given-names></name><name><surname>Chantaranothai</surname><given-names>Pranom</given-names></name><name><surname>Keeley</surname><given-names>Sterling C.</given-names></name></person-group><article-title>Revisions and key to the Vernonieae (Compositae) of Thailand</article-title><source>PhytoKeys</source><day>13</day><month>5</month><year>2014</year><volume>2014</volume><issue>37</issue><fpage>25</fpage><lpage>101</lpage><pub-id pub-id-type="doi">10.3897/phytokeys.37.6499</pub-id></mixed-citation></tp:treatment-meta><tp:nomenclature><tp:taxon-name>
                        <tp:taxon-name-part taxon-name-part-type="genus">Acilepis</tp:taxon-name-part>
                        <tp:taxon-name-part taxon-name-part-type="species">attenuata</tp:taxon-name-part>
                        <object-id xmlns:xlink="http://www.w3.org/1999/xlink" xlink:type="simple">urn:lsid:ipni.org:names:77114130-1:1.2</object-id>
                        <object-id xmlns:xlink="http://www.w3.org/1999/xlink" xlink:type="simple">http://species-id.net/wiki/Acilepis_attenuata</object-id>
                    </tp:taxon-name><tp:taxon-authority>(DC.) H.Rob. &amp; Skvarla, Proc. Biol. Soc. Washington 122(2): 137. 2009.</tp:taxon-authority><tp:nomenclature-citation-list><tp:nomenclature-citation><tp:taxon-name>Conyza attenuata</tp:taxon-name><comment> Wall., Numer. List [Wallich] no. 3020, comp. no. 130, <italic>nom. nud.</italic></comment></tp:nomenclature-citation><tp:nomenclature-citation><tp:taxon-name>Vernonia attenuata</tp:taxon-name><comment> DC., Prodr. 5: 33. 1836.</comment></tp:nomenclature-citation></tp:nomenclature-citation-list></tp:nomenclature><tp:treatment-sec sec-type="Type"><title>Type.</title><p>India orientalis, <italic>Wallich</italic> 3020 (holotype: K!). <xref ref-type="fig" rid="F5">Fig. 5A</xref>.</p><fig id="F5" position="float" orientation="portrait"><label>Figure 5.</label><caption><p>Morphology of <italic><tp:taxon-name>Vernonieae</tp:taxon-name></italic> in Thailand 1. <bold>A</bold> <italic><tp:taxon-name>Acilepis attenuata</tp:taxon-name></italic> <bold>B</bold> <italic><tp:taxon-name>Acilepis divergens</tp:taxon-name></italic> <bold>C</bold> <italic><tp:taxon-name>Acilepis namnaoensis</tp:taxon-name></italic> <bold>D</bold> <italic><tp:taxon-name>Acilepis ngaoensis</tp:taxon-name></italic> <bold>E</bold> <italic><tp:taxon-name>Acilepis peguensis</tp:taxon-name></italic> <bold>F</bold> <italic><tp:taxon-name>Acilepis principis</tp:taxon-name></italic> <bold>G</bold> <italic><tp:taxon-name>Acilepis saligna</tp:taxon-name></italic> <bold>H</bold> <italic><tp:taxon-name>Acilepis silhetensis</tp:taxon-name></italic> <bold>I</bold> <italic><tp:taxon-name>Acilepis squarrosa</tp:taxon-name></italic>.</p></caption><graphic xmlns:xlink="http://www.w3.org/1999/xlink" xlink:href="phytokeys-037-025-g005.jpg" position="float" orientation="portrait" xlink:type="simple"/></fig></tp:treatment-sec><tp:treatment-sec sec-type="Description"><title>Description.</title><p>Perennial herbs 50–120 cm tall. Stems erect, conspicuously ribbed, puberulous. Leaves simple, rosulate, 9–22 by 2–8 cm, obovate to obovate-lanceolate or elliptic, margin entire or serrate, apex obtuse or acute, base cuneate or attenuate, subcoriaceous, upper surface scabrous and lacking glands; lower surface scabrous with whip-shaped hairs and capitate glands; lateral veins 5–11-paired; petioles up to 5 mm long. Capitulescences terminal, scapose. Capitula campanulate, 15–18 mm long, pedunculate. Receptacle flat, 6–8 mm in diam., glabrous. Involucres campanulate, in 6–7 series, 7–11 mm long, herbaceous. Phyllaries imbricate, green with purple apex, margin piliferous, outer surface arachnoid without glands; the outer and the middle ones ovate, apex apiculate, upper half reflexed; the inner ones ovate-lanceolate to oblong, apex acuminate. Florets 40–65; corollas funnelform, purple, puberulous <!--PageBreak-->glandular; corolla tubes 6–8.5 mm long; corolla lobes 2–3 mm long. Anthers 2.5–3 mm long, apical appendage acute, base obtuse. Styles purple, 7–10 mm long, branches 2.5–4 mm long. Achenes subterete, 2.5–3 mm long, 10-ribbed, pubescent with twin hairs and capitate glands. Pappus bristles, the inner ones 7–7.5 mm long.</p><!--PageBreak--></tp:treatment-sec><tp:treatment-sec sec-type="Distribution"><title>Distribution.</title><p>Thailand: Mae Hong Son, Chiang Mai, Nong Bua Lum Phu, Khon Kaen, Udon Thani, Sakon Nakhon, Kanchanaburi, Satun. Myanmar.</p></tp:treatment-sec><tp:treatment-sec sec-type="Specimens examined"><title>Specimens examined.</title><p>Thailand. Loei: Phu Kra Dung national park, <named-content xmlns:xlink="http://www.w3.org/1999/xlink" content-type="dwc:verbatimCoordinates" xlink:type="simple">16°52.28'N, 101°50.74'E</named-content>, 23 Dec 2007, <italic>S. Bunwong</italic> 373 (KKU, US); Udon Thani, Phu Pra Bath historical park, <named-content xmlns:xlink="http://www.w3.org/1999/xlink" content-type="dwc:verbatimCoordinates" xlink:type="simple">17°41.30'N, 102°28.40'E</named-content>, 2 Nov 2007, <italic>S. Bunwong</italic> 347 (KKU, US); Khon Kaen, Phu Wieng national park, 15 Nov 2007, <italic>S. Bunwong</italic> 351 (KKU, US); Sakon Nakhon, Phu Phan national park, 24 Nov 2007, <italic>S. Bunwong</italic> 354 (KKU, US); Satun, Adang Island, 21 Oct 1979, <italic>G. Congdon</italic> 62 (AAU, PSU); Mae Hong Son, Pang Ma Pha, 25 Feb 1968, <italic>B. Hansen &amp; T. Smitinand</italic> 12722 (C, E, K, L, P); Kanchanaburi, Si Sa Wat, 5 Jan 1926, <italic>A.F.G. Kerr</italic> 10147 (BK, BM, K).</p></tp:treatment-sec><tp:treatment-sec sec-type="Ecology"><title>Ecology.</title><p>Dipterocarp or dry evergreen forest, alt. 50–780 m; flowering October to February.</p></tp:treatment-sec><tp:treatment-sec sec-type="Diagnostic characters"><title>Diagnostic characters.</title><p>Leaves rosulate and capitulescences terminal with scapose.</p></tp:treatment-sec><tp:treatment-sec sec-type="Vernacular name"><title>Vernacular name.</title><p>Kra Dum Muang (กระดุมม่วง).</p></tp:treatment-sec></tp:taxon-treatment>
