# Supplementary material for: Revisions and key to the Vernonieae (Compositae) of Thailand
Source: PhytoKeys. 2014 May 13;(37):25–101. doi: 10.3897/phytokeys.37.6499 (PMC4023333; doi:10.3897/phytokeys.37.6499)
Supplement: XML Treatment for Acilepis chiangdaoensis [file phytokeys.37.6499-treatment4.xml]

<!DOCTYPE tp:taxon-treatment
  PUBLIC "-//TaxonX//DTD Taxonomic Treatment Publishing DTD v0 20100105//EN" "tax-treatment-NSO.dtd">
<tp:taxon-treatment xmlns:tp="http://www.plazi.org/taxpub"><tp:treatment-meta><mixed-citation publication-type="journal"><person-group><name><surname>Bunwong</surname><given-names>Sukhonthip</given-names></name><name><surname>Chantaranothai</surname><given-names>Pranom</given-names></name><name><surname>Keeley</surname><given-names>Sterling C.</given-names></name></person-group><article-title>Revisions and key to the Vernonieae (Compositae) of Thailand</article-title><source>PhytoKeys</source><day>13</day><month>5</month><year>2014</year><volume>2014</volume><issue>37</issue><fpage>25</fpage><lpage>101</lpage><pub-id pub-id-type="doi">10.3897/phytokeys.37.6499</pub-id></mixed-citation></tp:treatment-meta><tp:nomenclature><tp:taxon-name>
                        <tp:taxon-name-part taxon-name-part-type="genus">Acilepis</tp:taxon-name-part>
                        <tp:taxon-name-part taxon-name-part-type="species">chiangdaoensis</tp:taxon-name-part>
                        <object-id xmlns:xlink="http://www.w3.org/1999/xlink" xlink:type="simple">urn:lsid:ipni.org:names:77114132-1:1.2</object-id>
                        <object-id xmlns:xlink="http://www.w3.org/1999/xlink" xlink:type="simple">http://species-id.net/wiki/Acilepis_chiangdaoensis</object-id>
                    </tp:taxon-name><tp:taxon-authority>(H.Koyama) H.Rob. &amp; Skvarla, Proc. Biol. Soc. Washington 122(2): 140. 2009.</tp:taxon-authority><tp:nomenclature-citation-list><tp:nomenclature-citation><tp:taxon-name>Vernonia chiangdaoensis</tp:taxon-name><comment> H.Koyama, Bull. Natl. Sci. Mus. Tokyo, Ser. B 31(2): 69. 2005.</comment></tp:nomenclature-citation></tp:nomenclature-citation-list></tp:nomenclature><tp:treatment-sec sec-type="Type"><title>Type.</title><p>Thailand, Chiang Mai, Doi Chiangdao, <italic>M. Tagawa, K. Iwatsuki &amp; N. Fukuoka</italic> T-4038 (holotype: KYO!).</p></tp:treatment-sec><tp:treatment-sec sec-type="Description"><title>Description.</title><p>Perennial herbs, 1–2 m tall. Stems erect, conspicuously ribbed, villose. Leaves 10–30 by 4–10 cm, lanceolate, margin serrate, apex acuminate, base attenuate, subcoriaceous, upper surface scabrous and without glands; lower surface scabrous with whip-shaped hairs, cylindrical hairs and capitate glands; lateral veins 7–10-paired; petioles up to 3 cm long. Capitulescences terminal, paniculate. Capitula campanulate, 10–12 mm long, pedunculate. Receptacle flat, 2–2.5 mm in diam., pubescent. Involucres campanulate in 4–5 series, 8–10 mm long, scarious.Phyllaries imbricate, green or purple apically, margin piliferous, outer surface villose, glands capitate; the outer and the middle ones lanceolate, apex spinose; the inner lanceolate to oblong, apex acuminate. Florets 10–15, narrowly funnelform, purple or white, glandular; corolla tubes 4–5 mm long; corolla lobes 2.5–3 mm long. Anthers 2.5–2.8 mm long, apical appendage acute, base obtuse. Styles purple, 4.5–6 mm long, branches 2.5–3 mm long. Achenes subterete, 2.5–3.5 mm long, 10-ribbed, pubescent with twin hairs and capitate glands. Pappus bristles, the inner ones 6–6.5 mm.</p></tp:treatment-sec><tp:treatment-sec sec-type="Distribution"><title>Distribution.</title><p>Thailand. Endemic.</p></tp:treatment-sec><tp:treatment-sec sec-type="Specimens examined"><title>Specimens examined.</title><p>Thailand. Chiang Mai, Chiangdao wildlife sanctuary, <named-content xmlns:xlink="http://www.w3.org/1999/xlink" content-type="dwc:verbatimCoordinates" xlink:type="simple">19°26.08'N, 98°53.76'E</named-content>, <!--PageBreak--><italic>S. Bunwong</italic> 77 (KKU, US); Doi Chiangdao, 3 Jan 1966, <italic>M. Tagawa, K. Iwatsuki &amp; N. Fukuoka</italic> T-4038 (KYO); Chiang Mai, Doi Sutep national park, 22 Dec 1989, <italic>J.F. Maxwell</italic> 89-1585 (CMU, L); Chiang Mai, Maerim, <italic>W. Nanakorn et al.</italic> 10191 (QBG); Wang Tao, <italic>Th. Sørensen, K. Larsen &amp; B. Hansen</italic> 1073 (BKF, C, K).</p></tp:treatment-sec><tp:treatment-sec sec-type="Ecology"><title>Ecology.</title><p>Mixed deciduous or pine-oak forest, alt. 600–800 m; flowering December to February.</p></tp:treatment-sec><tp:treatment-sec sec-type="Diagnostic characters"><title>Diagnostic characters.</title><p>Large leaves and scarious spinose apical phyllaries.</p></tp:treatment-sec><tp:treatment-sec sec-type="Vernacular name"><title>Vernacular name.</title><p>Dok See Pa (ดอกสีป่า), DoK Doi Pa (ดอกดอยป่า).</p></tp:treatment-sec></tp:taxon-treatment>
