# Supplementary material for: Revisions and key to the Vernonieae (Compositae) of Thailand
Source: PhytoKeys. 2014 May 13;(37):25–101. doi: 10.3897/phytokeys.37.6499 (PMC4023333; doi:10.3897/phytokeys.37.6499)
Supplement: XML Treatment for Acilepis divergens [file phytokeys.37.6499-treatment5.xml]

<!DOCTYPE tp:taxon-treatment
  PUBLIC "-//TaxonX//DTD Taxonomic Treatment Publishing DTD v0 20100105//EN" "tax-treatment-NSO.dtd">
<tp:taxon-treatment xmlns:tp="http://www.plazi.org/taxpub"><tp:treatment-meta><mixed-citation publication-type="journal"><person-group><name><surname>Bunwong</surname><given-names>Sukhonthip</given-names></name><name><surname>Chantaranothai</surname><given-names>Pranom</given-names></name><name><surname>Keeley</surname><given-names>Sterling C.</given-names></name></person-group><article-title>Revisions and key to the Vernonieae (Compositae) of Thailand</article-title><source>PhytoKeys</source><day>13</day><month>5</month><year>2014</year><volume>2014</volume><issue>37</issue><fpage>25</fpage><lpage>101</lpage><pub-id pub-id-type="doi">10.3897/phytokeys.37.6499</pub-id></mixed-citation></tp:treatment-meta><tp:nomenclature><tp:taxon-name>
                        <tp:taxon-name-part taxon-name-part-type="genus">Acilepis</tp:taxon-name-part>
                        <tp:taxon-name-part taxon-name-part-type="species">divergens</tp:taxon-name-part>
                        <object-id xmlns:xlink="http://www.w3.org/1999/xlink" xlink:type="simple">urn:lsid:ipni.org:names:60456948-2:1.2</object-id>
                        <object-id xmlns:xlink="http://www.w3.org/1999/xlink" xlink:type="simple">http://species-id.net/wiki/Acilepis_divergens</object-id>
                    </tp:taxon-name><tp:taxon-authority>(Edgew.) H.Rob. &amp; Skvarla, Proc. Biol. Soc. Washington 122(2): 140. 2009.</tp:taxon-authority><tp:nomenclature-citation-list><tp:nomenclature-citation><tp:taxon-name>Conyza divergens</tp:taxon-name><comment> Wall., Numer. List [Wallich] no. 3027A, comp. no. 137, <italic>nom. nud.</italic></comment></tp:nomenclature-citation><tp:nomenclature-citation><tp:taxon-name>Eupatorium divergens</tp:taxon-name><comment> Roxb., Fl. Ind. 3: 414. 1832.</comment></tp:nomenclature-citation><tp:nomenclature-citation><tp:taxon-name>Vernonia divergens</tp:taxon-name><comment> (Roxb.) Edgew., J. Asiat. Soc. Bengal 2: 172. 1853.</comment></tp:nomenclature-citation></tp:nomenclature-citation-list></tp:nomenclature><tp:treatment-sec sec-type="Type"><title>Type.</title><p>India; <italic>Wallich</italic> 3027A (holotype: K!). <xref ref-type="fig" rid="F5">Fig. 5B</xref>.</p></tp:treatment-sec><tp:treatment-sec sec-type="Description"><title>Description.</title><p>Robust herbs to subshrubs, 1–3 m tall. Stems erect, inconspicuously ribbed, pilose-villose or tomentose. Leaves 10–13 by 3–5 cm, ovate or elliptic, margin serrate, apex acute, base attenuate, subcoriaceous; both surfaces scabrous with whip-shaped hairs and capitate glands; lateral veins 6–10-paired; petioles up to 1 cm long. Capitulescences terminal and axillary, corymbose. Capitula narrowly campanulate, subsessile or shortly pedunculate, 9–10 mm long. Receptacle flat, ca. 1 mm in diam., glabrous. Involucres narrowly campanulate or slightly oblong-cylindrical, in 3–4 series, 4–5 mm long, 3–3.5 mm in diam., herbaceous. Phyllaries green or purple apically, margin piliferous, outer surface arachnoid, glandular; the outer and the middle ones ovate, acuminate or apiculate; the inner ones lanceolate to oblong, apex acuminate. Florets 6–10; corollas funnelform, purple, glandular; corolla tubes 4–5 mm long; corolla lobes 2–2.5 mm long. Anthers 2–2.5 mm long, apical appendage acute, base obtuse. Styles purple, 5–6 mm long, branches 1.5–2 mm long. Achenes obovate, ca. 2 mm long, 10-ribbed, glandular. Pappus bristles, the inner ones 4–5 mm long.</p></tp:treatment-sec><tp:treatment-sec sec-type="Distribution"><title>Distribution.</title><p>Thailand: Chiang Mai, Phayao, Nan, Tak, Sukhothai, Loei, Kanchanaburi. China (Yunnan), India, Myanmar, Laos, Myanmar, Vietnam.</p></tp:treatment-sec><tp:treatment-sec sec-type="Specimens examined"><title>Specimens examined.</title><p>Thailand. Chiang Mai, Doi Angkhang, <named-content xmlns:xlink="http://www.w3.org/1999/xlink" content-type="dwc:verbatimCoordinates" xlink:type="simple">19°54.08'N, 99°2.34'E</named-content>, 3 Jan 2008, <!--PageBreak--><italic>S. Bunwong</italic> 377 (KKU, US); Chiang Mai, Doi Chiangdao, 29 Dec 1961, <italic>K. Bunchuai</italic> 102 (BKF, C, E, K, L, P); Doi Chiangdao, 6 Jan 1975, <italic>R. Geesink, P. Hiepko &amp; C. Phengklai</italic> 8115 (BKF, C); Doi In Thanon, 12 Jan 1994, <italic>N. Fukuoka &amp; H. Koyama</italic> T-62103 (BKF); Doi In Thanon, 9 Dec 1984, <italic>H. Koyama</italic>, <italic>S. Mitsuta &amp; T. Yahara</italic> T-39916 (BKF); Doi In Thanon, 9 Dec 1984, <italic>H. Koyama, S. Mitsuta &amp; T. Yahara</italic> T-48693 (BKF); Om Koi, 20 Jan 1964, <italic>B. Hansen, G. Siedenfaden &amp; T. Smitinand</italic> 10796 (BKF, C, L); Doi Sutep, 24 Jan 1909, <italic>A.F.G. Kerr</italic> 524 (BM, K); Sa Moeng, 3 Feb 1913, <italic>A.F.G. Kerr</italic> 2918 (BM, K); Chom Thong, 9 Feb 1998, <italic>F. Konta, C. Phengklai &amp; S. Khao-iam</italic> 4135 (BKF); Kanchanaburi, Don Ta Hom, 13 Apr 1965, <italic>Adisai</italic> 1046 (BK); Si Sa Wat, 16 Jan 1926, <italic>A.F.G. Kerr</italic> 10227 (BK, K, BM); Chiang Rai, 25 Dec 1993, <italic>Charal</italic> 431 (BKF); Tak, Doi Pae Poe, 15 Mar 1968, <italic>B. Hansen &amp; T. Smitinand</italic> 12926 (BKF, C, E, K, L); Mae Sod, 26 Jan 1985, <italic>Y. Paisooksantivatana</italic> 1590-85 (BK).</p></tp:treatment-sec><tp:treatment-sec sec-type="Ecology"><title>Ecology.</title><p>Mixed deciduous and cloud forests, alt. 300–1850 m; flowering October to April.</p></tp:treatment-sec><tp:treatment-sec sec-type="Diagnostic characters"><title>Diagnostic characters.</title><p><italic><tp:taxon-name>Acilepis divergens</tp:taxon-name></italic> is clearly distinguished by having a corymbose capitulescences with short peduncle and its capitula that are among the smallest in <italic><tp:taxon-name>Acilepis</tp:taxon-name></italic> spp.</p></tp:treatment-sec><tp:treatment-sec sec-type="Vernacular names"><title>Vernacular names.</title><p>San Ngern (สารเงิน), Nat Foi (หนาดฝอย).</p></tp:treatment-sec><tp:treatment-sec><!--Section generated to contain objects referenced in tp:taxon-treatment.--><fig id="F5" position="float" orientation="portrait"><label>Figure 5.</label><caption><p>Morphology of <italic><tp:taxon-name>Vernonieae</tp:taxon-name></italic> in Thailand 1. <bold>A</bold> <italic><tp:taxon-name>Acilepis attenuata</tp:taxon-name></italic> <bold>B</bold> <italic><tp:taxon-name>Acilepis divergens</tp:taxon-name></italic> <bold>C</bold> <italic><tp:taxon-name>Acilepis namnaoensis</tp:taxon-name></italic> <bold>D</bold> <italic><tp:taxon-name>Acilepis ngaoensis</tp:taxon-name></italic> <bold>E</bold> <italic><tp:taxon-name>Acilepis peguensis</tp:taxon-name></italic> <bold>F</bold> <italic><tp:taxon-name>Acilepis principis</tp:taxon-name></italic> <bold>G</bold> <italic><tp:taxon-name>Acilepis saligna</tp:taxon-name></italic> <bold>H</bold> <italic><tp:taxon-name>Acilepis silhetensis</tp:taxon-name></italic> <bold>I</bold> <italic><tp:taxon-name>Acilepis squarrosa</tp:taxon-name></italic>.</p></caption><graphic xmlns:xlink="http://www.w3.org/1999/xlink" xlink:href="phytokeys-037-025-g005.jpg" position="float" orientation="portrait" xlink:type="simple"/></fig></tp:treatment-sec></tp:taxon-treatment>
