# Supplementary material for: Revisions and key to the Vernonieae (Compositae) of Thailand
Source: PhytoKeys. 2014 May 13;(37):25–101. doi: 10.3897/phytokeys.37.6499 (PMC4023333; doi:10.3897/phytokeys.37.6499)
Supplement: XML Treatment for Acilepis doichangensis [file phytokeys.37.6499-treatment6.xml]

<!DOCTYPE tp:taxon-treatment
  PUBLIC "-//TaxonX//DTD Taxonomic Treatment Publishing DTD v0 20100105//EN" "tax-treatment-NSO.dtd">
<tp:taxon-treatment xmlns:tp="http://www.plazi.org/taxpub"><tp:treatment-meta><mixed-citation publication-type="journal"><person-group><name><surname>Bunwong</surname><given-names>Sukhonthip</given-names></name><name><surname>Chantaranothai</surname><given-names>Pranom</given-names></name><name><surname>Keeley</surname><given-names>Sterling C.</given-names></name></person-group><article-title>Revisions and key to the Vernonieae (Compositae) of Thailand</article-title><source>PhytoKeys</source><day>13</day><month>5</month><year>2014</year><volume>2014</volume><issue>37</issue><fpage>25</fpage><lpage>101</lpage><pub-id pub-id-type="doi">10.3897/phytokeys.37.6499</pub-id></mixed-citation></tp:treatment-meta><tp:nomenclature><tp:taxon-name>
                        <tp:taxon-name-part taxon-name-part-type="genus">Acilepis</tp:taxon-name-part>
                        <tp:taxon-name-part taxon-name-part-type="species">doichangensis</tp:taxon-name-part>
                        <object-id xmlns:xlink="http://www.w3.org/1999/xlink" xlink:type="simple">urn:lsid:ipni.org:names:77114133-1:1.2</object-id>
                        <object-id xmlns:xlink="http://www.w3.org/1999/xlink" xlink:type="simple">http://species-id.net/wiki/Acilepis_doichangensis</object-id>
                    </tp:taxon-name><tp:taxon-authority>(H.Koyama) H.Rob. &amp; Skvarla, Proc. Biol. Soc. Washington 122(2): 140. 2009.</tp:taxon-authority><tp:nomenclature-citation-list><tp:nomenclature-citation><tp:taxon-name>Vernonia doichangensis</tp:taxon-name><comment> H.Koyama, Bull. Natl. Sci. Mus. Tokyo, Ser. B 30(1): 22. 2004.</comment></tp:nomenclature-citation></tp:nomenclature-citation-list></tp:nomenclature><tp:treatment-sec sec-type="Type"><title>Type.</title><p>Thailand, Chiang Mai, Mae Taeng Diatrict, Doi Chang, <italic>T. Shimizu, H. Toyokuni, H. Koyama, T. Yahara &amp; T. Santisuk</italic> T-20693 (holotype: KYO!).</p></tp:treatment-sec><tp:treatment-sec sec-type="Description"><title>Description.</title><p>Robust herbs, rhizomatous, 0.5–2 m tall. Stems erect, conspicuously ribbed, puberulose. Leaves 7–15 by 2–6 cm, elliptic or oblanceolate, margin subentire or remotely serrulate, apex acute or acuminate, base cuneate, subcoriaceous; both surfaces scabrous with hairs and capitate glands; lateral veins 8–10-paired; petioles up to 5 mm long. Capitulescences terminal and axillary, paniculate. Capitula campanulate, subsessile or pedunculate. Receptacle flat, glabrous. Involucres narrowly campanulate, in 5–6 series, 10–12 mm long, herbaceous. Phyllary margins piliferous, outer surface tomentose, glandular; the outer and the middle ones ovate, acuminate; the inner ones lanceolate to oblong, apex acute. Florets ca. 35; corollas funnelform, purple, glandular; corolla tubes 4–5 mm long; corolla lobes 4–5 mm long. Achenes oblong, ca. 5 mm long, 10-ribbed, glabrous. Pappus bristles, the inner ones ca. 8 mm long.</p></tp:treatment-sec><tp:treatment-sec sec-type="Distribution"><title>Distribution.</title><p>Thailand: Chiang Mai. Endemic.</p></tp:treatment-sec><tp:treatment-sec sec-type="Specimens examined"><title>Specimens examined.</title><p>Thailand. Chiang Mai, Mae Taeng Diatrict, Doi Chang, <named-content xmlns:xlink="http://www.w3.org/1999/xlink" content-type="dwc:verbatimCoordinates" xlink:type="simple">19°7.32'N, 98°56.60'E</named-content>, 17 Oct 1979, <italic>T. Shimitzu, H. Toyokuni, H. Koyama, T. Yahara &amp; T. Santisuk</italic> T-19059 (KYO); Doi Chang, 24 Oct 1979, <italic>T. Shimitzu, H. Toyokuni, H. Koyama, T. Yahara &amp; T. Santisuk</italic> T-20678 (KYO); Doi Chang, 24 Oct 1979, <italic>T. Shimitzu, H. Toyokuni, H. Koyama, T. Yahara &amp; T. Santisuk</italic> T-20693 (KYO).</p></tp:treatment-sec><tp:treatment-sec sec-type="Ecology"><title>Ecology.</title><p>Hill evergreen forest, alt. 1000–1300 m; flowering September to January.</p></tp:treatment-sec><tp:treatment-sec sec-type="Diagnostic characters"><title>Diagnostic characters.</title><p><italic><tp:taxon-name>Acilepis doichangensis</tp:taxon-name></italic> is distinguished from <italic><tp:taxon-name>Acilepis attenuata</tp:taxon-name></italic> and <italic><tp:taxon-name>Acilepis silhetensis</tp:taxon-name></italic> by its tomentose involucre and glabrous achenes.</p></tp:treatment-sec><tp:treatment-sec sec-type="Vernacular names"><title>Vernacular names.</title><p>Dok See Pa (ดอกสีป่า), DoK Doi Pa (ดอกดอยป่า).</p><!--PageBreak--></tp:treatment-sec></tp:taxon-treatment>
