# Supplementary material for: Revisions and key to the Vernonieae (Compositae) of Thailand
Source: PhytoKeys. 2014 May 13;(37):25–101. doi: 10.3897/phytokeys.37.6499 (PMC4023333; doi:10.3897/phytokeys.37.6499)
Supplement: XML Treatment for Acilepis kerrii [file phytokeys.37.6499-treatment7.xml]

<!DOCTYPE tp:taxon-treatment
  PUBLIC "-//TaxonX//DTD Taxonomic Treatment Publishing DTD v0 20100105//EN" "tax-treatment-NSO.dtd">
<tp:taxon-treatment xmlns:tp="http://www.plazi.org/taxpub"><tp:treatment-meta><mixed-citation publication-type="journal"><person-group><name><surname>Bunwong</surname><given-names>Sukhonthip</given-names></name><name><surname>Chantaranothai</surname><given-names>Pranom</given-names></name><name><surname>Keeley</surname><given-names>Sterling C.</given-names></name></person-group><article-title>Revisions and key to the Vernonieae (Compositae) of Thailand</article-title><source>PhytoKeys</source><day>13</day><month>5</month><year>2014</year><volume>2014</volume><issue>37</issue><fpage>25</fpage><lpage>101</lpage><pub-id pub-id-type="doi">10.3897/phytokeys.37.6499</pub-id></mixed-citation></tp:treatment-meta><tp:nomenclature><tp:taxon-name>
                        <tp:taxon-name-part taxon-name-part-type="genus">Acilepis</tp:taxon-name-part>
                        <tp:taxon-name-part taxon-name-part-type="species">kerrii</tp:taxon-name-part>
                        <object-id xmlns:xlink="http://www.w3.org/1999/xlink" xlink:type="simple">urn:lsid:ipni.org:names:77138473-1</object-id>
                        <object-id xmlns:xlink="http://www.w3.org/1999/xlink" xlink:type="simple">http://species-id.net/wiki/Acilepis_kerrii</object-id>
                    </tp:taxon-name><tp:taxon-authority>(Craib) Bunwong, Chantar. &amp; S.C.Keeley</tp:taxon-authority><tp:taxon-status xmlns:xlink="http://www.w3.org/1999/xlink" xlink:type="simple">comb. nov.</tp:taxon-status><tp:nomenclature-citation-list><tp:nomenclature-citation><tp:taxon-name>Vernonia kerrii</tp:taxon-name><comment> Craib, Bull. Misc. Inform., Kew 1914: 7. 1914.</comment></tp:nomenclature-citation></tp:nomenclature-citation-list></tp:nomenclature><tp:treatment-sec sec-type="Type"><title>Type.</title><p>Thailand, Me Nan, Sop Ngao, rock crevices by river, <italic>A.F.G. Kerr</italic> 2404 (holotype: K!, isotype: BM!).</p></tp:treatment-sec><tp:treatment-sec sec-type="Description"><title>Description.</title><p>Perennial herbs, ca. 30 cm tall. Stems erect, basal branching, inconspicuously ribbed, puberulous. Leaves cauline, 4–6 by 1–2.5 cm, oblanceolate or elliptic, margin slightly serrate, apex acute or obtuse, base cuneate, chartaceous; both surfaces pubescent; lateral veins 7–10-paired; petioles up to 3 mm long. Capitulescences terminal or axillary, solitary or in loose panicled. Capitula campanulate, 10–11 mm long, subsessile or pedunculate. Involucres campanulate, in 4–5 series, 7–8 mm long. Phyllaries margin piliferous, outer surface nearly glabrous; the outer and the middle ones ovate, apex acute; the inner ones ovate-lanceolate, apex acute. Florets 20–25; corollas funnelform, purple, glandular, corolla tubes 6.5–7 mm long; corolla lobes 2–3 mm long. Achenes narrowly turbinate, ca. 3 mm long, 10-ribbed, puberulous. Pappus bristles, the inner ones 6–7 mm long.</p></tp:treatment-sec><tp:treatment-sec sec-type="Distribution"><title>Distribution.</title><p>Thailand: Chiang Mai, Nan. Endemic.</p></tp:treatment-sec><tp:treatment-sec sec-type="Specimens examined"><title>Specimens examined.</title><p>Thailand, Me Nan, Sop Ngao, 21 Feb 1912, <italic>A.F.G. Kerr</italic> 2404 (K, BM); Chiang Mai, Doi Fa Hom Pok national park, <named-content xmlns:xlink="http://www.w3.org/1999/xlink" content-type="dwc:verbatimCoordinates" xlink:type="simple">20°2.72'N, 99°8.74'E</named-content>, 24 Feb 1958, <italic>Th. Sørensen, K. Larsen &amp; B. Hansen</italic> 1602 (K).</p></tp:treatment-sec><tp:treatment-sec sec-type="Diagnostic characters"><title>Diagnostic characters.</title><p><italic>Acilepis kerrii</italic> can be distinguished by its subsessile capitula in axillary leaves.</p></tp:treatment-sec><tp:treatment-sec sec-type="Ecology"><title>Ecology.</title><p>Rock cliff by river in hill evergreen forest, alt. 700–1400 m; flowering February.</p></tp:treatment-sec><tp:treatment-sec sec-type="Vernacular name"><title>Vernacular name.</title><p>Muang Dong (ม่วงดง).</p></tp:treatment-sec></tp:taxon-treatment>
