# Supplementary material for: Revisions and key to the Vernonieae (Compositae) of Thailand
Source: PhytoKeys. 2014 May 13;(37):25–101. doi: 10.3897/phytokeys.37.6499 (PMC4023333; doi:10.3897/phytokeys.37.6499)
Supplement: XML Treatment for Acilepis kingii [file phytokeys.37.6499-treatment8.xml]

<!DOCTYPE tp:taxon-treatment
  PUBLIC "-//TaxonX//DTD Taxonomic Treatment Publishing DTD v0 20100105//EN" "tax-treatment-NSO.dtd">
<tp:taxon-treatment xmlns:tp="http://www.plazi.org/taxpub"><tp:treatment-meta><mixed-citation publication-type="journal"><person-group><name><surname>Bunwong</surname><given-names>Sukhonthip</given-names></name><name><surname>Chantaranothai</surname><given-names>Pranom</given-names></name><name><surname>Keeley</surname><given-names>Sterling C.</given-names></name></person-group><article-title>Revisions and key to the Vernonieae (Compositae) of Thailand</article-title><source>PhytoKeys</source><day>13</day><month>5</month><year>2014</year><volume>2014</volume><issue>37</issue><fpage>25</fpage><lpage>101</lpage><pub-id pub-id-type="doi">10.3897/phytokeys.37.6499</pub-id></mixed-citation></tp:treatment-meta><tp:nomenclature><tp:taxon-name>
                        <tp:taxon-name-part taxon-name-part-type="genus">Acilepis</tp:taxon-name-part>
                        <tp:taxon-name-part taxon-name-part-type="species">kingii</tp:taxon-name-part>
                        <object-id xmlns:xlink="http://www.w3.org/1999/xlink" xlink:type="simple">urn:lsid:ipni.org:names:60456951-2:1.2</object-id>
                        <object-id xmlns:xlink="http://www.w3.org/1999/xlink" xlink:type="simple">http://species-id.net/wiki/Acilepis_kingii</object-id>
                    </tp:taxon-name><tp:taxon-authority>(C.B.Clarke) H.Rob. &amp; Skvarla, Proc. Biol. Soc. Washington 122(2): 141. 2009.</tp:taxon-authority><tp:nomenclature-citation-list><tp:nomenclature-citation><tp:taxon-name>Acilepis kingii</tp:taxon-name><comment><italic>Vernonia kingii</italic> C.B.Clarke, Compos. Ind. 12. 1876.</comment></tp:nomenclature-citation></tp:nomenclature-citation-list></tp:nomenclature><tp:treatment-sec sec-type="Type"><title>Type.</title><p>Myanmar, Yomah province, Pegu, Irrawaddy &amp; Sittang Valley, <italic>S. Kurz</italic> s.n. (holotype: K!).</p></tp:treatment-sec><tp:treatment-sec sec-type="Description"><title>Description.</title><p>Perennial herbs, 1–1.5 m tall. Stems erect, conspicuously ribbed, puberulous. Leaves 10–20 by 4–8 cm, lanceolate, margin serrate, apex acuminate, base attenuate, subcoriaceous; both surfaces scabrous with whip-shaped hairs and capitate glands; lateral veins 9–10-paired; petioles up to 2.5 cm long. Capitulescences terminal <!--PageBreak-->and axillary, paniculate. Capitula campanulate, 10–12 mm long, pedunculate. Receptacles flat, 2–2.5 mm in diam., hairy. Involucres narrowly campanulate, in 4–5 series, 5–6 mm long, 3–3.5 mm in diam., herbaceous. Phyllaries light green or purple apically, margin piliferous, outer surface arachnoid, capitate glands; the outer and the middle ones ovate, apex obtuse and apiculate; the inner ones ovate-lanceolate to oblong, apex obtuse or apiculate. Florets 8–12; corollas funnelform, purple or white, glandular; corolla tubes 4–5 mm long; corolla lobes 2.5–3 mm long. Anthers yellowish, 2.5–3 mm long, apical appendage acute, base acute. Styles purple, 5–7 mm long, branches 2–3 mm long. Achenes subterete, 2.5–3.5 mm long, 10-ribbed, pubescent, glands capitate. Pappus bristles, the inner ones 6–6.5 mm long.</p></tp:treatment-sec><tp:treatment-sec sec-type="Distribution"><title>Distribution.</title><p>Thailand: Mae Hong Son, Chiang Mai, Chiang Rai. China (Yunnan), India, Myanmar, Laos.</p></tp:treatment-sec><tp:treatment-sec sec-type="Specimens examined"><title>Specimens examined.</title><p>Thailand. Chiang Mai, Chiangdao wildlife sanctuary, <named-content xmlns:xlink="http://www.w3.org/1999/xlink" content-type="dwc:verbatimCoordinates" xlink:type="simple">19°26.08'N, 98°53.76'E</named-content>, 20 Dec 2003, <italic>S. Bunwong</italic> 78 (KKU, US); Doi Chiangdao, 30 Jan 1921, <italic>A.F.G. Kerr</italic> 4729 (BK, BM, K); Doi Chiangdao, 9 Mar 1982, <italic>Y. Paisooksantivatana</italic> 840-82 (BK); Doi Chiangdao, 25 Jan 1996, <italic>W. Nanakorn et al.</italic> 5683 (QBG); Chiang Rai, Doi Thung, 15 Jan 1975, <italic>R. Geesink, P. Hiepko &amp; C. Phengklai</italic> 8277 (BKF, C, K, L, P).</p></tp:treatment-sec><tp:treatment-sec sec-type="Ecology"><title>Ecology.</title><p>Hill evergreen or pine-oak forest, alt. 1000–1800 m; flowering January to March.</p></tp:treatment-sec><tp:treatment-sec sec-type="Diagnostic characters"><title>Diagnostic characters.</title><p><italic>Acilepis kingii</italic> is recognized by obtuse and apiculate phyllaries and loose paniculate capitulescence.</p></tp:treatment-sec><tp:treatment-sec sec-type="Vernacular name"><title>Vernacular name.</title><p>Muang Doi (ม่วงดอย).</p></tp:treatment-sec></tp:taxon-treatment>
