# Supplementary material for: Revisions and key to the Vernonieae (Compositae) of Thailand
Source: PhytoKeys. 2014 May 13;(37):25–101. doi: 10.3897/phytokeys.37.6499 (PMC4023333; doi:10.3897/phytokeys.37.6499)
Supplement: XML Treatment for Acilepis namnaoensis [file phytokeys.37.6499-treatment9.xml]

<!DOCTYPE tp:taxon-treatment
  PUBLIC "-//TaxonX//DTD Taxonomic Treatment Publishing DTD v0 20100105//EN" "tax-treatment-NSO.dtd">
<tp:taxon-treatment xmlns:tp="http://www.plazi.org/taxpub"><tp:treatment-meta><mixed-citation publication-type="journal"><person-group><name><surname>Bunwong</surname><given-names>Sukhonthip</given-names></name><name><surname>Chantaranothai</surname><given-names>Pranom</given-names></name><name><surname>Keeley</surname><given-names>Sterling C.</given-names></name></person-group><article-title>Revisions and key to the Vernonieae (Compositae) of Thailand</article-title><source>PhytoKeys</source><day>13</day><month>5</month><year>2014</year><volume>2014</volume><issue>37</issue><fpage>25</fpage><lpage>101</lpage><pub-id pub-id-type="doi">10.3897/phytokeys.37.6499</pub-id></mixed-citation></tp:treatment-meta><tp:nomenclature><tp:taxon-name>
                        <tp:taxon-name-part taxon-name-part-type="genus">Acilepis</tp:taxon-name-part>
                        <tp:taxon-name-part taxon-name-part-type="species">namnaoensis</tp:taxon-name-part>
                        <object-id xmlns:xlink="http://www.w3.org/1999/xlink" xlink:type="simple">urn:lsid:ipni.org:names:60456953-2:1.2</object-id>
                        <object-id xmlns:xlink="http://www.w3.org/1999/xlink" xlink:type="simple">http://species-id.net/wiki/Acilepis_namnaoensis</object-id>
                    </tp:taxon-name><tp:taxon-authority>(H.Koyama) H.Rob. &amp; Skvarla, Proc. Biol. Soc. Washington 122(2): 141. 2009.</tp:taxon-authority><tp:nomenclature-citation-list><tp:nomenclature-citation><tp:taxon-name>Acilepis namnaoensis</tp:taxon-name><comment><italic>Vernonia namnaoensis</italic> H.Koyama, Bull. Natl. Sci. Mus. Tokyo, Ser. B 30(1): 22. 2004.</comment></tp:nomenclature-citation></tp:nomenclature-citation-list></tp:nomenclature><tp:treatment-sec sec-type="Type"><title>Type.</title><p>Thailand, Phetchabun, Nam Nao national park, <italic>H. Koyama, H.Terao &amp; Th. Wongprasert</italic> T-311840 (holotype: KYO!). <xref ref-type="fig" rid="F5">Fig. 5C</xref>.</p></tp:treatment-sec><tp:treatment-sec sec-type="Description"><title>Description.</title><p>Perennial herbs, 1–2 m tall. Stems erect, conspicuously ribbed, villose. Leaves 15–20 by 5–8 cm, obovate or oblanceolate, margin serrate, apex acuminate, base cuneate, subcoriaceous; both surfaces scabrous with whip-shaped hairs and capitate glands; lateral veins 6–8-paired; petioles up to 10 mm long. Capitulescences terminal and axillary, paniculate. Capitula campanulate, 12–15 mm long, pedunculate. Receptacle flat, 2–2.5 mm in diam., hairy. Involucres campanulate, in 4–5 series, 7–8 mm long, 6–7 mm in diam., herbaceous. Phyllaries light green, margin piliferous, outer surface densely arachnoid, glands capitate; the outer and the middle ones ovate, apex spinose; the inner ones ovate-lanceolate, apex apiculate. Florets ca. 20; corollas <!--PageBreak-->funnelform, purple, glandular; corolla tubes ca. 5 mm long; corolla lobes ca. 3 mm long. Anthers yellowish, ca. 3 mm long, apical appendage acute, base acute. Styles purple, 5–8 mm long, branches 1.5–2.5 mm long. Achenes subterete, 3.5–4 mm long, 10-ribbed, covered with sparse hairs and glands. Pappus bristles, the inner ones 6–7 mm long.</p></tp:treatment-sec><tp:treatment-sec sec-type="Distribution"><title>Distribution.</title><p>Thailand: Phetchabun, Chaiyaphum. Endemic.</p></tp:treatment-sec><tp:treatment-sec sec-type="Specimens examined"><title>Specimens examined.</title><p>Thailand. Chaiyaphum, Chulabhon Dam, <named-content xmlns:xlink="http://www.w3.org/1999/xlink" content-type="dwc:verbatimCoordinates" xlink:type="simple">16°32.10'N, 101°38.93'E</named-content>, 8 Oct 2007, <italic>S. Bunwong</italic> 385 (KKU, US); Chulabhon Dam, 27 Dec 1982, <italic>H. Koyama, H.Terao &amp; Th. Wongprasert</italic> T-311840 (KYO).</p></tp:treatment-sec><tp:treatment-sec sec-type="Ecology"><title>Ecology.</title><p>Dry dipterocarp or dry evergreen forest, alt. 800 m; flowering November to December.</p></tp:treatment-sec><tp:treatment-sec sec-type="Diagnostic characters"><title>Diagnostic characters.</title><p><italic><tp:taxon-name>Acilepis namnaoensis</tp:taxon-name></italic> is characterized by its cup-shaped involucre and spinose phyllaries with whitish tomentum. Its specific epithet is derived from Nam Nao national park in Pethchabun province.</p></tp:treatment-sec><tp:treatment-sec sec-type="Vernacular name"><title>Vernacular name.</title><p>Nad Muang Nam Nao (หนาดม่วงน้ำหนาว).</p></tp:treatment-sec><tp:treatment-sec><!--Section generated to contain objects referenced in tp:taxon-treatment.--><fig id="F5" position="float" orientation="portrait"><label>Figure 5.</label><caption><p>Morphology of <italic><tp:taxon-name>Vernonieae</tp:taxon-name></italic> in Thailand 1. <bold>A</bold> <italic><tp:taxon-name>Acilepis attenuata</tp:taxon-name></italic> <bold>B</bold> <italic><tp:taxon-name>Acilepis divergens</tp:taxon-name></italic> <bold>C</bold> <italic><tp:taxon-name>Acilepis namnaoensis</tp:taxon-name></italic> <bold>D</bold> <italic><tp:taxon-name>Acilepis ngaoensis</tp:taxon-name></italic> <bold>E</bold> <italic><tp:taxon-name>Acilepis peguensis</tp:taxon-name></italic> <bold>F</bold> <italic><tp:taxon-name>Acilepis principis</tp:taxon-name></italic> <bold>G</bold> <italic><tp:taxon-name>Acilepis saligna</tp:taxon-name></italic> <bold>H</bold> <italic><tp:taxon-name>Acilepis silhetensis</tp:taxon-name></italic> <bold>I</bold> <italic><tp:taxon-name>Acilepis squarrosa</tp:taxon-name></italic>.</p></caption><graphic xmlns:xlink="http://www.w3.org/1999/xlink" xlink:href="phytokeys-037-025-g005.jpg" position="float" orientation="portrait" xlink:type="simple"/></fig></tp:treatment-sec></tp:taxon-treatment>
