# Supplementary material for: Revisions and key to the Vernonieae (Compositae) of Thailand
Source: PhytoKeys. 2014 May 13;(37):25–101. doi: 10.3897/phytokeys.37.6499 (PMC4023333; doi:10.3897/phytokeys.37.6499)
Supplement: XML Treatment for Acilepis ngaoensis [file phytokeys.37.6499-treatment10.xml]

<!DOCTYPE tp:taxon-treatment
  PUBLIC "-//TaxonX//DTD Taxonomic Treatment Publishing DTD v0 20100105//EN" "tax-treatment-NSO.dtd">
<tp:taxon-treatment xmlns:tp="http://www.plazi.org/taxpub"><tp:treatment-meta><mixed-citation publication-type="journal"><person-group><name><surname>Bunwong</surname><given-names>Sukhonthip</given-names></name><name><surname>Chantaranothai</surname><given-names>Pranom</given-names></name><name><surname>Keeley</surname><given-names>Sterling C.</given-names></name></person-group><article-title>Revisions and key to the Vernonieae (Compositae) of Thailand</article-title><source>PhytoKeys</source><day>13</day><month>5</month><year>2014</year><volume>2014</volume><issue>37</issue><fpage>25</fpage><lpage>101</lpage><pub-id pub-id-type="doi">10.3897/phytokeys.37.6499</pub-id></mixed-citation></tp:treatment-meta><tp:nomenclature><tp:taxon-name>
                        <tp:taxon-name-part taxon-name-part-type="genus">Acilepis</tp:taxon-name-part>
                        <tp:taxon-name-part taxon-name-part-type="species">ngaoensis</tp:taxon-name-part>
                        <object-id xmlns:xlink="http://www.w3.org/1999/xlink" xlink:type="simple">urn:lsid:ipni.org:names:60456956-2:1.2</object-id>
                        <object-id xmlns:xlink="http://www.w3.org/1999/xlink" xlink:type="simple">http://species-id.net/wiki/Acilepis_ngaoensis</object-id>
                    </tp:taxon-name><tp:taxon-authority>(H.Koyama) H.Rob. &amp; Skvarla, Proc. Biol. Soc. Washington 122(2): 141. 2009.</tp:taxon-authority><tp:nomenclature-citation-list><tp:nomenclature-citation><tp:taxon-name>Vernonia ngaoensis</tp:taxon-name><comment> H.Koyama, Bull. Natl. Sci. Mus. Tokyo, Ser. B 30(1): 25. 2004.</comment></tp:nomenclature-citation></tp:nomenclature-citation-list></tp:nomenclature><tp:treatment-sec sec-type="Type"><title>Type.</title><p>Thailand, Ranong, Muang District, Ngao waterfall, <italic>T. Shimitzu, H. Toyokuni, H. Koyama, T. Yahara &amp; C. Niyomdham</italic> T-26543 (holotype: KYO!). <xref ref-type="fig" rid="F5">Fig. 5D</xref>.</p></tp:treatment-sec><tp:treatment-sec sec-type="Description"><title>Description.</title><p>Perennial herbs, 60–120 cm tall. Stems erect, conspicuously ribbed, puberulous. Leaves 10–20 by 2–5 cm, elliptic or oblanceolate, margin serrate, apex acuminate to acuminate, base cuneate, subcoriaceous; both surfaces scabrous with whip-shaped hairs and capitate glands; lateral veins 9–11-paired; petioles up to 10 mm long. Capitulescences terminal or axillary, solitary or loosely paniculate. Capitula campanulate, 10–20 mm long, pedunculate. Receptacle flat, hairy. Involucres campanulate, in 6–7 series, 10–15 mm long, herbaceous. Phyllaries light green or purple apically, margin piliferous, outer surface arachnoid, glands capitate; the outer and the middle ones ovate or lanceolate, apex spinose; the inner ones lanceolate or oblong, apex apiculate. Florets ca. 80; corollas funnelform, purple, glandular; corolla tubes 7–8 mm long; corolla lobes 3–4 mm long. Anthers 3.5–4 mm long, apical appendage acute, base obtuse. Styles purple, 7–9 mm long, branches 3–3.5 mm long. Achenes subterete, 3–4 mm long, 10-ribbed, pubescent with twin hairs and glands. Pappus bristles, the inner ones 8–9 mm long.</p></tp:treatment-sec><tp:treatment-sec sec-type="Distribution"><title>Distribution.</title><p>Thailand: Ranong. Endemic.</p></tp:treatment-sec><tp:treatment-sec sec-type="Specimens examined"><title>Specimens examined.</title><p>Thailand. Ranong, Muang District, Ngao waterfall, <named-content xmlns:xlink="http://www.w3.org/1999/xlink" content-type="dwc:verbatimCoordinates" xlink:type="simple">9°51.38'N, 98°37.68'E</named-content>, 25 Jan 2008, <!--PageBreak--><italic>S. Bunwong</italic> 386 (KKU, US); Ngao waterfall, 10 Dec 1974, <italic>S. Indrapong</italic> 84 (BKF); Ngao waterfall, 10 Dec 1974, <italic>S. Indrapong</italic> 843 (K, L); Ngao waterfall, 28 Jan 1968, <italic>J.F. Maxwell</italic> 87-88 (AAU, BKF, CMU, L, P, PSU); Ngao waterfall, 22 Nov 1993, <italic>T. Santisuk</italic> 650 (BKF); Ngao waterfall, 8 Dec 1979, <italic>T. Shimitzu, H.Toyokuni, H. Koyama, T. Yahara &amp; C. Niyomdham</italic> T-26543 (KYO).</p></tp:treatment-sec><tp:treatment-sec sec-type="Ecology"><title>Ecology.</title><p>Rocky dry dipterocarp, alt. 100 m; flowering December to January.</p></tp:treatment-sec><tp:treatment-sec sec-type="Diagnostic characters"><title>Diagnostic characters.</title><p><italic><tp:taxon-name>Acilepis ngaoensis</tp:taxon-name></italic> is recognized by having large capitula with long peduncles, phyllaries not reflexed, and capitulescences solitary or loosely paniculate. Its specific epithet is derived from Ngao waterfall national park in Ranong province.</p></tp:treatment-sec><tp:treatment-sec sec-type="Vernacular name"><title>Vernacular name.</title><p>Nad Muang Ngao (หนาดม่วงหงาว).</p></tp:treatment-sec><tp:treatment-sec><!--Section generated to contain objects referenced in tp:taxon-treatment.--><fig id="F5" position="float" orientation="portrait"><label>Figure 5.</label><caption><p>Morphology of <italic><tp:taxon-name>Vernonieae</tp:taxon-name></italic> in Thailand 1. <bold>A</bold> <italic><tp:taxon-name>Acilepis attenuata</tp:taxon-name></italic> <bold>B</bold> <italic><tp:taxon-name>Acilepis divergens</tp:taxon-name></italic> <bold>C</bold> <italic><tp:taxon-name>Acilepis namnaoensis</tp:taxon-name></italic> <bold>D</bold> <italic><tp:taxon-name>Acilepis ngaoensis</tp:taxon-name></italic> <bold>E</bold> <italic><tp:taxon-name>Acilepis peguensis</tp:taxon-name></italic> <bold>F</bold> <italic><tp:taxon-name>Acilepis principis</tp:taxon-name></italic> <bold>G</bold> <italic><tp:taxon-name>Acilepis saligna</tp:taxon-name></italic> <bold>H</bold> <italic><tp:taxon-name>Acilepis silhetensis</tp:taxon-name></italic> <bold>I</bold> <italic><tp:taxon-name>Acilepis squarrosa</tp:taxon-name></italic>.</p></caption><graphic xmlns:xlink="http://www.w3.org/1999/xlink" xlink:href="phytokeys-037-025-g005.jpg" position="float" orientation="portrait" xlink:type="simple"/></fig></tp:treatment-sec></tp:taxon-treatment>
