# Supplementary material for: Revisions and key to the Vernonieae (Compositae) of Thailand
Source: PhytoKeys. 2014 May 13;(37):25–101. doi: 10.3897/phytokeys.37.6499 (PMC4023333; doi:10.3897/phytokeys.37.6499)
Supplement: XML Treatment for Acilepis peguensis [file phytokeys.37.6499-treatment11.xml]

<!DOCTYPE tp:taxon-treatment
  PUBLIC "-//TaxonX//DTD Taxonomic Treatment Publishing DTD v0 20100105//EN" "tax-treatment-NSO.dtd">
<tp:taxon-treatment xmlns:tp="http://www.plazi.org/taxpub"><tp:treatment-meta><mixed-citation publication-type="journal"><person-group><name><surname>Bunwong</surname><given-names>Sukhonthip</given-names></name><name><surname>Chantaranothai</surname><given-names>Pranom</given-names></name><name><surname>Keeley</surname><given-names>Sterling C.</given-names></name></person-group><article-title>Revisions and key to the Vernonieae (Compositae) of Thailand</article-title><source>PhytoKeys</source><day>13</day><month>5</month><year>2014</year><volume>2014</volume><issue>37</issue><fpage>25</fpage><lpage>101</lpage><pub-id pub-id-type="doi">10.3897/phytokeys.37.6499</pub-id></mixed-citation></tp:treatment-meta><tp:nomenclature><tp:taxon-name>
                        <tp:taxon-name-part taxon-name-part-type="genus">Acilepis</tp:taxon-name-part>
                        <tp:taxon-name-part taxon-name-part-type="species">peguensis</tp:taxon-name-part>
                        <object-id xmlns:xlink="http://www.w3.org/1999/xlink" xlink:type="simple">urn:lsid:ipni.org:names:60456958-2:1.2</object-id>
                        <object-id xmlns:xlink="http://www.w3.org/1999/xlink" xlink:type="simple">http://species-id.net/wiki/Acilepis_peguensis</object-id>
                    </tp:taxon-name><tp:taxon-authority>(C.B.Clarke) H.Rob. &amp; Skvarla, Proc. Biol. Soc. Washington 122(2): 141. 2009.</tp:taxon-authority><tp:nomenclature-citation-list><tp:nomenclature-citation><tp:taxon-name>Vernonia peguensis</tp:taxon-name><comment> C.B.Clarke, Compos. Ind.: 13. 1876.</comment></tp:nomenclature-citation><tp:nomenclature-citation><tp:taxon-name>Acilepis peguensis</tp:taxon-name><comment> Type. Myanmar, Yomah province, Pegu, <italic>S. Kurz</italic> 882 (holotype: K!). <xref ref-type="fig" rid="F5">Fig. 5E</xref>.</comment></tp:nomenclature-citation><tp:nomenclature-citation><tp:taxon-name>Vernonia kradungensis</tp:taxon-name><comment> H. Koyama, Bull. Natl. Sci. Mus. Tokyo, Ser. B 30(2): 72. 2005.</comment></tp:nomenclature-citation><tp:nomenclature-citation><tp:taxon-name>Acilepis peguensis</tp:taxon-name><comment> Type: Thailand, Loei, Phu Kradung national park, <italic>H. Koyama, H. Terao &amp; Th. Wongprasert</italic> T-31211 (holotype: KYO!).</comment></tp:nomenclature-citation></tp:nomenclature-citation-list></tp:nomenclature><tp:treatment-sec sec-type="Description"><title>Description.</title><p>Perennial herbs, 0.5–150 cm tall. Stems erect, conspicuously ribbed, sericeous. Leaves 10–20 by 3–6 cm, oblanceolate or obovate, margin serrate, apex acute or acuminate, base attenuate, chartaceous; both surfaces scabrous with whip-shaped hairs and capitate glands; lateral veins 4–8-paired; petioles up to 30 mm long. Capitulescences terminal or axillary, paniculate. Capitula campanulate, 10–12 mm long, pedunculate. Receptacle flat, 2–2.5 mm in diam., hairy. Involucres narrowly campanulate or slightly oblong-cylindrical, in 4–5 series, 5–6 mm long, 3–4 mm in diam., herbaceous. Phyllaries light green, margin piliferous, outer surface arachnoid, glands capitate; the outer and the middle ones ovate, apex acuminate or aristate; the inner ones lanceolate to oblong, apex acuminate. Florets 10–15; corollas funnelform, white or purple, glandular; corolla tubes 4.5–5 mm long; corolla lobes 2.5–3 mm long. Anthers purple, 3–3.5 mm long, apical appendage acute, base obtuse. Styles purple, 6–7 mm long, branches 2–2.5 mm long. Achenes subterete, 2.5–3.5 mm long, 10-ribbed, glandular. Pappus bristles, the inner ones 5.5–6 mm long.</p></tp:treatment-sec><tp:treatment-sec sec-type="Distribution"><title>Distribution.</title><p>Thailand: Loei. Myanmar.</p></tp:treatment-sec><tp:treatment-sec sec-type="Specimens examined"><title>Specimens examined.</title><p>Thailand, Loei, Phu Kradung national park, <named-content xmlns:xlink="http://www.w3.org/1999/xlink" content-type="dwc:verbatimCoordinates" xlink:type="simple">16°52.25'N, 101°50.74'E</named-content>, 23 Dec 2007, <!--PageBreak--><italic>S. Bunwong</italic> 372 (KKU, US); Phu Kradung national park, 7 Jul 1949, <italic>Bunpheng</italic> 264 (K); Phu Kradung national park,18 Dec 1982, <italic>H. Koyama, H. Terao &amp; Th. Wongprasert</italic> T-31211 (KYO); Phu Kradung national park, 4 Nov 1984, <italic>G. Murata, C. Phengklai, S. Mitsuta &amp; T. Yahara</italic> T-43083 (BKF, L, KYO); Phu Kradung national park, 4 Nov 1984, <italic>H. Nagamasu &amp; N. Nantasan</italic> T-43024 (AAU, BKF, KYO, US).</p></tp:treatment-sec><tp:treatment-sec sec-type="Ecology"><title>Ecology.</title><p>Deciduous or hill dry evergreen forest, alt. 800 m; flowering November to December.</p></tp:treatment-sec><tp:treatment-sec sec-type="Diagnostic characters"><title>Diagnostic characters.</title><p>The distinctive features of <italic><tp:taxon-name>Acilepis peguensis</tp:taxon-name></italic> are membranaceous leaves and achenes without hair.</p></tp:treatment-sec><tp:treatment-sec sec-type="Vernacular name"><title>Vernacular name.</title><p>Dok Khon Kai Noi (ดอกขนไก่น้อย).</p></tp:treatment-sec><tp:treatment-sec><!--Section generated to contain objects referenced in tp:taxon-treatment.--><fig id="F5" position="float" orientation="portrait"><label>Figure 5.</label><caption><p>Morphology of <italic><tp:taxon-name>Vernonieae</tp:taxon-name></italic> in Thailand 1. <bold>A</bold> <italic><tp:taxon-name>Acilepis attenuata</tp:taxon-name></italic> <bold>B</bold> <italic><tp:taxon-name>Acilepis divergens</tp:taxon-name></italic> <bold>C</bold> <italic><tp:taxon-name>Acilepis namnaoensis</tp:taxon-name></italic> <bold>D</bold> <italic><tp:taxon-name>Acilepis ngaoensis</tp:taxon-name></italic> <bold>E</bold> <italic><tp:taxon-name>Acilepis peguensis</tp:taxon-name></italic> <bold>F</bold> <italic><tp:taxon-name>Acilepis principis</tp:taxon-name></italic> <bold>G</bold> <italic><tp:taxon-name>Acilepis saligna</tp:taxon-name></italic> <bold>H</bold> <italic><tp:taxon-name>Acilepis silhetensis</tp:taxon-name></italic> <bold>I</bold> <italic><tp:taxon-name>Acilepis squarrosa</tp:taxon-name></italic>.</p></caption><graphic xmlns:xlink="http://www.w3.org/1999/xlink" xlink:href="phytokeys-037-025-g005.jpg" position="float" orientation="portrait" xlink:type="simple"/></fig></tp:treatment-sec></tp:taxon-treatment>
