# Supplementary material for: Revisions and key to the Vernonieae (Compositae) of Thailand
Source: PhytoKeys. 2014 May 13;(37):25–101. doi: 10.3897/phytokeys.37.6499 (PMC4023333; doi:10.3897/phytokeys.37.6499)
Supplement: XML Treatment for Acilepis principis [file phytokeys.37.6499-treatment12.xml]

<!DOCTYPE tp:taxon-treatment
  PUBLIC "-//TaxonX//DTD Taxonomic Treatment Publishing DTD v0 20100105//EN" "tax-treatment-NSO.dtd">
<tp:taxon-treatment xmlns:tp="http://www.plazi.org/taxpub"><tp:treatment-meta><mixed-citation publication-type="journal"><person-group><name><surname>Bunwong</surname><given-names>Sukhonthip</given-names></name><name><surname>Chantaranothai</surname><given-names>Pranom</given-names></name><name><surname>Keeley</surname><given-names>Sterling C.</given-names></name></person-group><article-title>Revisions and key to the Vernonieae (Compositae) of Thailand</article-title><source>PhytoKeys</source><day>13</day><month>5</month><year>2014</year><volume>2014</volume><issue>37</issue><fpage>25</fpage><lpage>101</lpage><pub-id pub-id-type="doi">10.3897/phytokeys.37.6499</pub-id></mixed-citation></tp:treatment-meta><tp:nomenclature><tp:taxon-name>
                        <tp:taxon-name-part taxon-name-part-type="genus">Acilepis</tp:taxon-name-part>
                        <tp:taxon-name-part taxon-name-part-type="species">principis</tp:taxon-name-part>
                        <object-id xmlns:xlink="http://www.w3.org/1999/xlink" xlink:type="simple">urn:lsid:ipni.org:names:77114239-1:1.2</object-id>
                        <object-id xmlns:xlink="http://www.w3.org/1999/xlink" xlink:type="simple">http://species-id.net/wiki/Acilepis_principis</object-id>
                    </tp:taxon-name><tp:taxon-authority>(Gagnep.) H.Rob. &amp; Skvarla, Proc. Biol. Soc. Washington 122(2): 143. 2009.</tp:taxon-authority><tp:nomenclature-citation-list><tp:nomenclature-citation><tp:taxon-name>Vernonia principis</tp:taxon-name><comment> Gagnep., Bull. Mus. Hist. Nat. 25: 490. 1919.</comment></tp:nomenclature-citation></tp:nomenclature-citation-list></tp:nomenclature><tp:treatment-sec sec-type="Type"><title>Type.</title><p>Thailand, Molu, <italic>Prince H. d’Orleans</italic> s.n. (holotype: P!). <xref ref-type="fig" rid="F5">Fig. 5F</xref>.</p></tp:treatment-sec><tp:treatment-sec sec-type="Description"><title>Description.</title><p>Perennial herbs, 0.5–2 m tall. Stems erect, conspicuously ribbed, puberulous. Leaves 10–25 by 3–8 cm, ovate-lanceolate or lanceolate, margin serrate, apex acute, base cuneate, subcoriaceous; upper surface scabrous without glands; lower surface scabrous with whip-shaped hairs and capitate glands, lateral veins 9–15-paired; petioles up to 10 mm long. Capitulescences terminal or axillary, paniculate. Capitula campanulate, 10–15 mm long, pedunculate. Receptacle flat, 2.5–3 mm in diam., hairy. Involucres campanulate, in 5–6 series, 7–8 mm long, 4–5 mm in diam., herbaceous. Phyllaries light green or purple apically, margin piliferous, outer surface arachnoid, eglandular; the outer and the middle ones ovate, apex aristate or apiculate; the inner ones ovate-lanceolate, apex obtuse or apiculate. Florets 20–25; corollas funnelform, purple or white, glabrous; corolla tubes 5–6 mm long; corolla lobes 3–4 mm long. Anthers purple, 3–4 mm long, apical appendage acute, base obtuse. Styles purple, 8–9 mm long, branches 3–4 mm long. Achenes subterete, 2.5–3 mm long, 10-ribbed, pubescent with twin hairs. Pappus bristles, the inner ones 7–8 mm long.</p></tp:treatment-sec><tp:treatment-sec sec-type="Distribution"><title>Distribution.</title><p>Thailand: Chiang Rai, Nan, Lamphun, Lampang, Tak. Endemic.</p></tp:treatment-sec><tp:treatment-sec sec-type="Specimens examined"><title>Specimens examined.</title><p>Thailand. Chiang Rai, Khun Jae, 30 Dec 1977, <italic>J.F. Maxwell</italic> 97-1540 (L); Chiang Rai, Doi Langka, 27 Dec 1965, <italic>K. Iwatsuki &amp; N. Fukuoka</italic> T3464 (AAU, BKF); Chiang Mai, Doi Nang Ka, 16 Nov 1980, <italic>Put</italic> 3449 (BM, K); Nan, Doi Phu Kha national park, 17 Jan 2002, <italic>P. Srisanga</italic> 2392 (QBG); Doi Phu Kha national park, 1 Mar 2002, <italic>P. Srisanga, S. Sasirat, W. Pongamornkul, S. Sukiam &amp; P. Panyachan</italic> 2483 (QBG); Lamphun, Mae Tah, 19 Nov 1993, <italic>J.F. Maxwell</italic> 93-1382 (L); Lampang, Khun Tan national park, <named-content xmlns:xlink="http://www.w3.org/1999/xlink" content-type="dwc:verbatimCoordinates" xlink:type="simple">18°29.74'N, 99°16.20'E</named-content>, 15 Jan 2008, <italic>S. Bunwong</italic> 382 (KKU, US); Tak, Doi Hua Mod, 11 Dec 1933, <italic>H.B.G Garrett</italic> 855 (BKF, E, K, L, P); Doi Hua Mod, 24 Jan, 1964, <italic>B. Hansen, G. Seidenfaden &amp; T. Smitinand</italic> 10862 (C, K, L, P).</p><!--PageBreak--></tp:treatment-sec><tp:treatment-sec sec-type="Diagnostic characters"><title>Diagnostic characters.</title><p>This species is similar to <italic><tp:taxon-name>Acilepis kingii</tp:taxon-name></italic> and <italic><tp:taxon-name>Acilepis saligna</tp:taxon-name></italic> in capitula shape but differs in the achenes without hair and with the upper leaves lanceolate-oblong with caudate apex or falcate shape.</p></tp:treatment-sec><tp:treatment-sec sec-type="Ecology"><title>Ecology.</title><p>Evergreen forest, alt. 600–1400 m; flowering December to March.</p></tp:treatment-sec><tp:treatment-sec sec-type="Vernacular name"><title>Vernacular name.</title><p>Ma Nee Nin (มณีนิล).</p></tp:treatment-sec><tp:treatment-sec><!--Section generated to contain objects referenced in tp:taxon-treatment.--><fig id="F5" position="float" orientation="portrait"><label>Figure 5.</label><caption><p>Morphology of <italic><tp:taxon-name>Vernonieae</tp:taxon-name></italic> in Thailand 1. <bold>A</bold> <italic><tp:taxon-name>Acilepis attenuata</tp:taxon-name></italic> <bold>B</bold> <italic><tp:taxon-name>Acilepis divergens</tp:taxon-name></italic> <bold>C</bold> <italic><tp:taxon-name>Acilepis namnaoensis</tp:taxon-name></italic> <bold>D</bold> <italic><tp:taxon-name>Acilepis ngaoensis</tp:taxon-name></italic> <bold>E</bold> <italic><tp:taxon-name>Acilepis peguensis</tp:taxon-name></italic> <bold>F</bold> <italic><tp:taxon-name>Acilepis principis</tp:taxon-name></italic> <bold>G</bold> <italic><tp:taxon-name>Acilepis saligna</tp:taxon-name></italic> <bold>H</bold> <italic><tp:taxon-name>Acilepis silhetensis</tp:taxon-name></italic> <bold>I</bold> <italic><tp:taxon-name>Acilepis squarrosa</tp:taxon-name></italic>.</p></caption><graphic xmlns:xlink="http://www.w3.org/1999/xlink" xlink:href="phytokeys-037-025-g005.jpg" position="float" orientation="portrait" xlink:type="simple"/></fig></tp:treatment-sec></tp:taxon-treatment>
