# Supplementary material for: Revisions and key to the Vernonieae (Compositae) of Thailand
Source: PhytoKeys. 2014 May 13;(37):25–101. doi: 10.3897/phytokeys.37.6499 (PMC4023333; doi:10.3897/phytokeys.37.6499)
Supplement: XML Treatment for Acilepis pseudosutepensis [file phytokeys.37.6499-treatment13.xml]

<!DOCTYPE tp:taxon-treatment
  PUBLIC "-//TaxonX//DTD Taxonomic Treatment Publishing DTD v0 20100105//EN" "tax-treatment-NSO.dtd">
<tp:taxon-treatment xmlns:tp="http://www.plazi.org/taxpub"><tp:treatment-meta><mixed-citation publication-type="journal"><person-group><name><surname>Bunwong</surname><given-names>Sukhonthip</given-names></name><name><surname>Chantaranothai</surname><given-names>Pranom</given-names></name><name><surname>Keeley</surname><given-names>Sterling C.</given-names></name></person-group><article-title>Revisions and key to the Vernonieae (Compositae) of Thailand</article-title><source>PhytoKeys</source><day>13</day><month>5</month><year>2014</year><volume>2014</volume><issue>37</issue><fpage>25</fpage><lpage>101</lpage><pub-id pub-id-type="doi">10.3897/phytokeys.37.6499</pub-id></mixed-citation></tp:treatment-meta><tp:nomenclature><tp:taxon-name>
                        <tp:taxon-name-part taxon-name-part-type="genus">Acilepis</tp:taxon-name-part>
                        <tp:taxon-name-part taxon-name-part-type="species">pseudosutepensis</tp:taxon-name-part>
                        <object-id xmlns:xlink="http://www.w3.org/1999/xlink" xlink:type="simple">urn:lsid:ipni.org:names:77114240-1:1.2</object-id>
                        <object-id xmlns:xlink="http://www.w3.org/1999/xlink" xlink:type="simple">http://species-id.net/wiki/Acilepis_pseudosutepensis</object-id>
                    </tp:taxon-name><tp:taxon-authority>(H.Koyama) H.Rob. &amp; Skvarla, Proc. Biol. Soc. Washington 122(2): 143. 2009.</tp:taxon-authority><tp:nomenclature-citation-list><tp:nomenclature-citation><tp:taxon-name>Vernonia pseudosutepensis</tp:taxon-name><comment> H.Koyama, Bull. Natl. Sci. Mus. Tokyo, Ser. B 31(2): 74. 2005.</comment></tp:nomenclature-citation></tp:nomenclature-citation-list></tp:nomenclature><tp:treatment-sec sec-type="Type"><title>Type.</title><p>Thailand, Uthai Thani, Huay Ka Kaeng; <italic>J.F. Maxwell</italic> 76-94 (holotype: AAU!, isotype: L!).</p></tp:treatment-sec><tp:treatment-sec sec-type="Description"><title>Description.</title><p>Perennial herbs, 60–150 cm tall. Stems erect, conspicuously ribbed, sericeous. Leaves simple, alternate at base, 10–14 by 4–7 cm, ovate-lanceolate or elliptic, margin serrate, apex acuminate, base cuneate or acuminate, subcoriaceous; upper surface scabrous without glands; lower surface scabrous with whip-shaped hairs and capitate glands; lateral veins 9–11-paired; petioles up to 10 mm long. Capitulescences terminal and axillary, paniculate. Capitula campanulate, 10–15 mm long, pedunculate. Receptacle flat, 1.5–3 mm in diam., glabrous. Involucres narrowly campanulate, in 5–6 series, 8–10 mm long, 3–4 mm in diam., herbaceous. Phyllaries light green or purple apically, margin piliferous, outer surface densely arachnoid, capitate glands; the outer and the middle ones ovate or lanceolate, apex apiculate or aristate; the inner ones ovate-lanceolate to oblong, apex apiculate. Florets 10–15; corollas funnelform, purple, glandular; corolla tubes 7–8 mm long; corolla lobes 3–4 mm long. Anthers 3.5–4 mm long, apical appendage acute, base obtuse. Styles purple, 7–9 mm long, branches 3–3.5 mm long. Achenes subterete, 2–3.5 mm long, 10-ribbed, pubescent with twin hairs and capitate glands. Pappus bristles, the inner ones 6–7 mm long.</p></tp:treatment-sec><tp:treatment-sec sec-type="Distribution"><title>Distribution.</title><p>Thailand: Tak, Uthai Thani, Kanchanaburi. Endemic.</p></tp:treatment-sec><tp:treatment-sec sec-type="Specimens examined"><title>Specimens examined.</title><p>Thailand, Tak, Doi Hua Mod, <named-content xmlns:xlink="http://www.w3.org/1999/xlink" content-type="dwc:verbatimCoordinates" xlink:type="simple">15°57.63'N, 98°51.43'E</named-content>, 16 Feb 2008, <italic>S. Bunwong</italic> 388 (KKU, US); Doi Hua Mod, 18 Dec 1961, <italic>K. Larsen</italic> 8794 (C, L), <italic>K. Larsen</italic> 8990 (C, L); Tak, Maesod, 26 Jan 1985, <italic>Y. Paisooksantivatana</italic> 1558-85 (BK); Uthai Thani, Huay Kha Khang, 10 Feb 1976, <italic>J.F. Maxwell</italic> 76-94 (AAU, BK, L); Kanchanaburi, Sangklaburi, Thaung Yai Naresuan, 14 Jan 1994, <italic>J.F. Maxwell</italic> 94-41 (L); Kanchanaburi, Sai Yok, <italic>C. Phengklai</italic> 346 (BKF, L).</p></tp:treatment-sec><tp:treatment-sec sec-type="Diagnostic characters"><title>Diagnostic characters.</title><p><italic><tp:taxon-name>Acilepis pseudosutepensis</tp:taxon-name></italic> is recognized by elongate peduncles, loose capitulescences, densely villose and scarious phyllaries.</p></tp:treatment-sec><tp:treatment-sec sec-type="Ecology"><title>Ecology.</title><p>Limestone mountain or mixed evergreen forest, alt. 200–400 m; flowering December to February.</p></tp:treatment-sec><tp:treatment-sec sec-type="Vernacular name"><title>Vernacular name.</title><p>Ka Ma Plong (กะม่าปล่อง).</p><!--PageBreak--></tp:treatment-sec></tp:taxon-treatment>
