# Supplementary material for: Revisions and key to the Vernonieae (Compositae) of Thailand
Source: PhytoKeys. 2014 May 13;(37):25–101. doi: 10.3897/phytokeys.37.6499 (PMC4023333; doi:10.3897/phytokeys.37.6499)
Supplement: XML Treatment for Acilepis saligna [file phytokeys.37.6499-treatment14.xml]

<!DOCTYPE tp:taxon-treatment
  PUBLIC "-//TaxonX//DTD Taxonomic Treatment Publishing DTD v0 20100105//EN" "tax-treatment-NSO.dtd">
<tp:taxon-treatment xmlns:tp="http://www.plazi.org/taxpub"><tp:treatment-meta><mixed-citation publication-type="journal"><person-group><name><surname>Bunwong</surname><given-names>Sukhonthip</given-names></name><name><surname>Chantaranothai</surname><given-names>Pranom</given-names></name><name><surname>Keeley</surname><given-names>Sterling C.</given-names></name></person-group><article-title>Revisions and key to the Vernonieae (Compositae) of Thailand</article-title><source>PhytoKeys</source><day>13</day><month>5</month><year>2014</year><volume>2014</volume><issue>37</issue><fpage>25</fpage><lpage>101</lpage><pub-id pub-id-type="doi">10.3897/phytokeys.37.6499</pub-id></mixed-citation></tp:treatment-meta><tp:nomenclature><tp:taxon-name>
                        <tp:taxon-name-part taxon-name-part-type="genus">Acilepis</tp:taxon-name-part>
                        <tp:taxon-name-part taxon-name-part-type="species">saligna</tp:taxon-name-part>
                        <object-id xmlns:xlink="http://www.w3.org/1999/xlink" xlink:type="simple">urn:lsid:ipni.org:names:1010886-1:1.1.2.1.1.2</object-id>
                        <object-id xmlns:xlink="http://www.w3.org/1999/xlink" xlink:type="simple">http://species-id.net/wiki/Acilepis_saligna</object-id>
                    </tp:taxon-name><tp:taxon-authority>(DC.) H.Rob., Proc. Biol. Soc. Washington 112(1): 226. 1999.</tp:taxon-authority><tp:nomenclature-citation-list><tp:nomenclature-citation><tp:taxon-name>Conyza saligna</tp:taxon-name><comment> Wall., Numer. List [Wallich] no. 3061, comp. no. 171, <italic>nom. nud.</italic></comment></tp:nomenclature-citation><tp:nomenclature-citation><tp:taxon-name>Vernonia saligna</tp:taxon-name><comment> DC., Prodr. 5: 33. 1836.</comment></tp:nomenclature-citation></tp:nomenclature-citation-list></tp:nomenclature><tp:treatment-sec sec-type="Type"><title>Type.</title><p>India Orient, Silhet, <italic>Wallich</italic> 3061 (isotype: E!, isotype: G!, holotype: K!). <xref ref-type="fig" rid="F5">Fig. 5G</xref>.</p></tp:treatment-sec><tp:treatment-sec sec-type="Description"><title>Description.</title><p>Perennial herbs, 2–2.5 m tall. Stems erect, conspicuously ribbed, sericeous. Leaves 10–15 by 3–6 cm, lanceolate or elliptic, margin serrate, apex acuminate, base cuneate, subcoriaceous; both surfaces scabrous with whip-shaped hairs and capitate glands; lateral veins 6–10-paired; petioles up to 6 mm long. Capitulescences terminal or axillary, paniculate. Capitula campanulate, 6–7 mm long, pedunculate. Receptacle flat, 2–2.5 mm in diam., hairy. Involucres in 5–6 series, 6–7 mm long, 3.5–4.5 mm in diam., herbaceous, campanulate. Phyllaries light green or purple apically, margin piliferous, outer surface arachnoid, glands capitate; the outer and the middle ones ovate, apex acuminate or cuspidate; the inner ones ovate-lanceolate to oblong, apex rounded or apiculate. Florets 10–15; corollas funnelform, purple, puberulous glandular; corolla tubes 6–7 mm long; corolla lobes 2–3 mm long. Anthers purple, 2.5–3 mm long, apical appendage acute, base obtuse. Styles purple, 5–7 mm long, branches 1.5–2 mm long. Achenes subterete, 3–3.5 mm long, 10-ribbed, pubescent with twin hairs and capitate glands. Pappus bristles, the inner ones 6–7 mm long.</p></tp:treatment-sec><tp:treatment-sec sec-type="Distribution"><title>Distribution.</title><p>Thailand: Mae Hong Son, Chiang Mai. China (Yunnan), India, Nepal, Bhutan, Myanmar, Laos, Vietnam.</p></tp:treatment-sec><tp:treatment-sec sec-type="Specimens examined"><title>Specimens examined.</title><p>Thailand, Mae Hong Son, Pang Ma Pha, <named-content xmlns:xlink="http://www.w3.org/1999/xlink" content-type="dwc:verbatimCoordinates" xlink:type="simple">19°26.77'N, 98°19.15'E</named-content>, 8 Dec 2007, <italic>S. Bunwong</italic> 357 (KKU, US); Chiang Mai, Doi Chiangdao, 5 Dec 1965, <italic>E. Hennipman</italic> 3220 (BKF, P).</p></tp:treatment-sec><tp:treatment-sec sec-type="Diagnostic characters"><title>Diagnostic characters.</title><p><italic><tp:taxon-name>Acilepis saligna</tp:taxon-name></italic> differs from <italic><tp:taxon-name>Acilepis kingii</tp:taxon-name></italic> by its sessile leaves and smaller capitula in a dense panicle.</p></tp:treatment-sec><tp:treatment-sec sec-type="Ecology"><title>Ecology.</title><p>Pine-oak forest, alt. 1100–1400 m; flowering November to December.</p></tp:treatment-sec><tp:treatment-sec sec-type="Vernacular name"><title>Vernacular name.</title><p>Pai Lin (ไพลิน).</p></tp:treatment-sec><tp:treatment-sec><!--Section generated to contain objects referenced in tp:taxon-treatment.--><fig id="F5" position="float" orientation="portrait"><label>Figure 5.</label><caption><p>Morphology of <italic><tp:taxon-name>Vernonieae</tp:taxon-name></italic> in Thailand 1. <bold>A</bold> <italic><tp:taxon-name>Acilepis attenuata</tp:taxon-name></italic> <bold>B</bold> <italic><tp:taxon-name>Acilepis divergens</tp:taxon-name></italic> <bold>C</bold> <italic><tp:taxon-name>Acilepis namnaoensis</tp:taxon-name></italic> <bold>D</bold> <italic><tp:taxon-name>Acilepis ngaoensis</tp:taxon-name></italic> <bold>E</bold> <italic><tp:taxon-name>Acilepis peguensis</tp:taxon-name></italic> <bold>F</bold> <italic><tp:taxon-name>Acilepis principis</tp:taxon-name></italic> <bold>G</bold> <italic><tp:taxon-name>Acilepis saligna</tp:taxon-name></italic> <bold>H</bold> <italic><tp:taxon-name>Acilepis silhetensis</tp:taxon-name></italic> <bold>I</bold> <italic><tp:taxon-name>Acilepis squarrosa</tp:taxon-name></italic>.</p></caption><graphic xmlns:xlink="http://www.w3.org/1999/xlink" xlink:href="phytokeys-037-025-g005.jpg" position="float" orientation="portrait" xlink:type="simple"/></fig></tp:treatment-sec></tp:taxon-treatment>
