# Supplementary material for: Revisions and key to the Vernonieae (Compositae) of Thailand
Source: PhytoKeys. 2014 May 13;(37):25–101. doi: 10.3897/phytokeys.37.6499 (PMC4023333; doi:10.3897/phytokeys.37.6499)
Supplement: XML Treatment for Acilepis silhetensis [file phytokeys.37.6499-treatment15.xml]

<!DOCTYPE tp:taxon-treatment
  PUBLIC "-//TaxonX//DTD Taxonomic Treatment Publishing DTD v0 20100105//EN" "tax-treatment-NSO.dtd">
<tp:taxon-treatment xmlns:tp="http://www.plazi.org/taxpub"><tp:treatment-meta><mixed-citation publication-type="journal"><person-group><name><surname>Bunwong</surname><given-names>Sukhonthip</given-names></name><name><surname>Chantaranothai</surname><given-names>Pranom</given-names></name><name><surname>Keeley</surname><given-names>Sterling C.</given-names></name></person-group><article-title>Revisions and key to the Vernonieae (Compositae) of Thailand</article-title><source>PhytoKeys</source><day>13</day><month>5</month><year>2014</year><volume>2014</volume><issue>37</issue><fpage>25</fpage><lpage>101</lpage><pub-id pub-id-type="doi">10.3897/phytokeys.37.6499</pub-id></mixed-citation></tp:treatment-meta><tp:nomenclature><tp:taxon-name>
                        <tp:taxon-name-part taxon-name-part-type="genus">Acilepis</tp:taxon-name-part>
                        <tp:taxon-name-part taxon-name-part-type="species">silhetensis</tp:taxon-name-part>
                        <object-id xmlns:xlink="http://www.w3.org/1999/xlink" xlink:type="simple">urn:lsid:ipni.org:names:1010888-1:1.1.2.1.1.2</object-id>
                        <object-id xmlns:xlink="http://www.w3.org/1999/xlink" xlink:type="simple">http://species-id.net/wiki/Acilepis_silhetensis</object-id>
                    </tp:taxon-name><tp:taxon-authority>(DC.) H.Rob., Proc. Biol. Soc. Washington 112(1): 227. 1999.</tp:taxon-authority><tp:nomenclature-citation-list><tp:nomenclature-citation><tp:taxon-name>Vernonia bracteata</tp:taxon-name><comment> Wall., Numer. List [Wallich] no. 2921, comp. no. 31, <italic>nom. nud.</italic></comment></tp:nomenclature-citation><tp:nomenclature-citation><tp:taxon-name>Decaneurum silhetense</tp:taxon-name><comment> DC., Prodr. 5: 67. 1836.</comment></tp:nomenclature-citation><tp:nomenclature-citation><tp:taxon-name>Vernonia silhetensis</tp:taxon-name><comment> (DC.) Hand.-Mazz., Symb. Sin. 7: 1084. 1936.</comment></tp:nomenclature-citation></tp:nomenclature-citation-list></tp:nomenclature><tp:treatment-sec sec-type="Type"><title>Type.</title><p>India, Silhet; <italic>Wallich</italic> 2921 (holotype: E!). <xref ref-type="fig" rid="F5">Fig. 5H</xref>.</p><!--PageBreak--></tp:treatment-sec><tp:treatment-sec sec-type="Description"><title>Description.</title><p>Perennial herbs, 1–3 m tall. Stems erect, inconspicuously ribbed, pilose. Leaves 7–12 by 2–4 cm, lanceolate or oblanceolate, margin serrate, apex acute or acuminate, base attenuate, subcoriaceous; both surfaces scabrous with whip-shaped hairs and capitate glands; lateral veins 5–10-paired; petioles up to 1 cm long. Capitulescences terminal, paniculate or solitary. Capitula campanulate, 15–20 mm long, pedunculate. Receptacle flat, 6–10 mm in diam., hairy. Involucres in 6–7 series, 11–18 mm long, 10–15 mm in diam., herbaceous, campanulate. Phyllaries dark purple or green with purple apex, margin piliferous, outer surface arachnoid lacking glands; the outer and the middle ones ovate, apex acuminate, upper half strongly reflexed; the inner ones ovate-lanceolate to oblong, apex acuminate or aristate. Florets 50–75; corollas funnelform, purple, glandular; corolla tubes 8–12 mm long; corolla lobes 3.5–5 mm long. Anthers 3.5–4.5 mm long, apical appendage acute, base obtuse. Styles purple, 10–12 mm long, branches 3.5–4.5 mm long. Achenes subterete, 4–5 mm long, 10-ribbed, glandular. Pappus bristles, the inner ones 6.5–8 mm long.</p></tp:treatment-sec><tp:treatment-sec sec-type="Distribution"><title>Distribution.</title><p>Thailand: Mae Hong Son, Chiang Mai, Lamphun, Lampang, Phetchabun, Loei, Khon Kaen. China, India, Bhutan, Myanmar, Laos, Myanmar.</p></tp:treatment-sec><tp:treatment-sec sec-type="Specimens examined"><title>Specimens examined.</title><p>Thailand, Chiang Mai, Queen Sirikit botanic garden, <named-content xmlns:xlink="http://www.w3.org/1999/xlink" content-type="dwc:verbatimCoordinates" xlink:type="simple">18°53.89'N, 98°51.61'E</named-content>, 10 Dec 2007, <italic>S. Bunwong</italic> 364 (KKU, US); Mae Hong Son, Pai, 20 Oct 1979, <italic>T. Shimizu, H. Toyokuni, H. Koyama, T. Yahama &amp; T. Santisuk</italic> T-20113 (BKF, L); Chiang Mai, Doi Chiangdao, Nov 25 1963, <italic>Adisai</italic> 714 (BK); Doi Chiangdao, 24 Jul 1998, <italic>K. Buchuai</italic> 279 (AAU, BKF); Doi Chiangdao, 16 Dec 1983, <italic>N. Fukuoka &amp; M. Ito</italic> T-35208 (BKF); Doi Chiangdao,3 Dec 1984, <italic>H. Koyama</italic> T-39781 (BKF, L); Doi Chiangdao, 5 Aug 1988, <italic>H. Koyama</italic> T- 61104 (BKF); Doi Chiangdao,29 Nov 1984, <italic>H. Koyama, T. Yahara, H. Nagamasu, W. Nanakorn &amp; N. Nantasan</italic> T-39710 (AAU, BKF, L); Doi Chiangdao, 30 Nov 1984, <italic>H. Koyama, T. Yahara, H. Nagamasu, W. Nanakorn &amp; N. Nantasan</italic> T- 39736 (BKF, L); Doi Chiangdao, 4 Nov 1995, <italic>J.F. Maxwell</italic> 95-1065 (CMU, BKF); Doi Chiangdao, 13 Oct 1931, <italic>Put</italic> 311 (BK, BM, K); Chiang Mai, Doi Sutep, 6 Oct 1982, <italic>Konta Th. Wongprasert &amp; B. Sangkhachand</italic> 29741 (BKF); Doi Sutep,28 Nov 1984, <italic>H. Koyama, S. Mitsuta, T. Yahara &amp; H. Nagamasu</italic> T-39671 (BKF, L); Doi Inthanon, 6 Dec 1984, <italic>S. Mitsuta, T. Yamada &amp; H. Nagamazu</italic> T-46454 (BKF); Doi Inthanon, 1 Oct 1971, <italic>G. Murata, K. Iwatsuki, C. Phengklai &amp; C. Charoenpol</italic> T-15497 (BKF); Doi Inthanon, 1 Oct 1971, <italic>G. Murata, K. Iwatsuki, C. Phengklai &amp; C. Charoenpol</italic> T-15498 (BKF, P); Mae Rim, 21 Dec, 1985, <italic>Y. Paisooksantivatana</italic> 1645b-85 (BK); Mae Rim, 26 Dec 1987, <italic>R. Pooma</italic> 43 (BKF); Lampang, Jae son national park, 2 Dec 1995, <italic>J.F. Maxwell</italic> 95-1227 (BKF, L); Doi Khun Tan, 2 Jan 1985, <italic>H. Koyama &amp; C. Phengklai</italic> T-39197 (BKF, L); Phetchabun, Namnao national park, 18 Nov 1973, <italic>J.F. Maxwell</italic> 73-636 (AAU, BK, BKF); Loei, Phu Kradung, 24 Dec 1991, <italic>Dee</italic> 195 (E); Phu Kradung, 21 Oct 1989, <italic>Din</italic> 125 (BKF); Phu Kradung, 19 Dec 1982, <italic>H. Koyama, H. Terao &amp; Th. Wongprasert</italic> T-31330 (C, BKF); Phu Kradung, 5 Sep 1988, <italic>R. Pooma</italic> 62 (BKF); Phu Kradung, 21 Oct 1967, <italic>Prayad</italic> 1076 (BK); Khon Kaen, route to Nam Nao national park, 18 Nov 1979, <italic>T. Shimizu, H. Toyokuni, H. Koyama, T. Yahama &amp; T. Santisuk</italic> T-22531 (BKF, L).</p><!--PageBreak--></tp:treatment-sec><tp:treatment-sec sec-type="Diagnostic characters"><title>Diagnostic characters.</title><p>This species is distinguished by its strongly reflexed phyllaries and glandular achenes lacking trichomes.</p></tp:treatment-sec><tp:treatment-sec sec-type="Ecology"><title>Ecology.</title><p>Dipterocarp or pine-oak forest, alt. 700–1350 m; flowering August to January.</p></tp:treatment-sec><tp:treatment-sec sec-type="Vernacular names"><title>Vernacular names.</title><p>Phak Phet Kao Kum (ผักเผ็ดข้าวกํ่า), Ya Klung (หญ้าคลัง), Ya Hang Nok Kiew (หญ้าหางนกเขียว), Hudsakuen (หัสคึน).</p></tp:treatment-sec><tp:treatment-sec><!--Section generated to contain objects referenced in tp:taxon-treatment.--><fig id="F5" position="float" orientation="portrait"><label>Figure 5.</label><caption><p>Morphology of <italic><tp:taxon-name>Vernonieae</tp:taxon-name></italic> in Thailand 1. <bold>A</bold> <italic><tp:taxon-name>Acilepis attenuata</tp:taxon-name></italic> <bold>B</bold> <italic><tp:taxon-name>Acilepis divergens</tp:taxon-name></italic> <bold>C</bold> <italic><tp:taxon-name>Acilepis namnaoensis</tp:taxon-name></italic> <bold>D</bold> <italic><tp:taxon-name>Acilepis ngaoensis</tp:taxon-name></italic> <bold>E</bold> <italic><tp:taxon-name>Acilepis peguensis</tp:taxon-name></italic> <bold>F</bold> <italic><tp:taxon-name>Acilepis principis</tp:taxon-name></italic> <bold>G</bold> <italic><tp:taxon-name>Acilepis saligna</tp:taxon-name></italic> <bold>H</bold> <italic><tp:taxon-name>Acilepis silhetensis</tp:taxon-name></italic> <bold>I</bold> <italic><tp:taxon-name>Acilepis squarrosa</tp:taxon-name></italic>.</p></caption><graphic xmlns:xlink="http://www.w3.org/1999/xlink" xlink:href="phytokeys-037-025-g005.jpg" position="float" orientation="portrait" xlink:type="simple"/></fig></tp:treatment-sec></tp:taxon-treatment>
