# Supplementary material for: Revisions and key to the Vernonieae (Compositae) of Thailand
Source: PhytoKeys. 2014 May 13;(37):25–101. doi: 10.3897/phytokeys.37.6499 (PMC4023333; doi:10.3897/phytokeys.37.6499)
Supplement: XML Treatment for Acilepis squarrosa [file phytokeys.37.6499-treatment16.xml]

<!DOCTYPE tp:taxon-treatment
  PUBLIC "-//TaxonX//DTD Taxonomic Treatment Publishing DTD v0 20100105//EN" "tax-treatment-NSO.dtd">
<tp:taxon-treatment xmlns:tp="http://www.plazi.org/taxpub"><tp:treatment-meta><mixed-citation publication-type="journal"><person-group><name><surname>Bunwong</surname><given-names>Sukhonthip</given-names></name><name><surname>Chantaranothai</surname><given-names>Pranom</given-names></name><name><surname>Keeley</surname><given-names>Sterling C.</given-names></name></person-group><article-title>Revisions and key to the Vernonieae (Compositae) of Thailand</article-title><source>PhytoKeys</source><day>13</day><month>5</month><year>2014</year><volume>2014</volume><issue>37</issue><fpage>25</fpage><lpage>101</lpage><pub-id pub-id-type="doi">10.3897/phytokeys.37.6499</pub-id></mixed-citation></tp:treatment-meta><tp:nomenclature><tp:taxon-name>
                        <tp:taxon-name-part taxon-name-part-type="genus">Acilepis</tp:taxon-name-part>
                        <tp:taxon-name-part taxon-name-part-type="species">squarrosa</tp:taxon-name-part>
                        <object-id xmlns:xlink="http://www.w3.org/1999/xlink" xlink:type="simple">urn:lsid:ipni.org:names:174526-1:1.3</object-id>
                        <object-id xmlns:xlink="http://www.w3.org/1999/xlink" xlink:type="simple">http://species-id.net/wiki/Acilepis_squarrosa</object-id>
                    </tp:taxon-name><tp:taxon-authority>D.Don, Prodr. Fl. Nepal.: 169. 1825.</tp:taxon-authority><tp:nomenclature-citation-list><tp:nomenclature-citation><tp:taxon-name>Vernonia teres</tp:taxon-name><comment> Wall., Numer. List [Wallich] no. 2926, comp. no. 36, <italic>nom. nud.</italic></comment></tp:nomenclature-citation><tp:nomenclature-citation><tp:taxon-name>Vernonia squarrosa</tp:taxon-name><comment> (D.Don) Less., Linnaea 6: 678. 1831.</comment></tp:nomenclature-citation></tp:nomenclature-citation-list></tp:nomenclature><tp:treatment-sec sec-type="Type"><title>Type.</title><p>Nepal, <italic>Hamilton</italic> s.n. (not seen). <xref ref-type="fig" rid="F5">Fig. 5I</xref>.</p></tp:treatment-sec><tp:treatment-sec sec-type="Description"><title>Description.</title><p>Perennial herbs, 30–80 cm tall. Stems erect, inconspicuously ribbed, villose. Leaves 3–10 by 1–3 cm, oblanceolate, margin serrate, apex acute, base cuneate, coriaceous; both surfaces scabrous with whip-shaped hairs and capitate glands; lateral veins 5–10-paired; petioles up to 5 mm long. Capitulescences terminal and axillary, solitary. Capitula campanulate, 15–20 mm long, sessile or subsessile. Receptacle flat, 4.5–5.5 mm in diam., glabrous. Involucres campanulate, in 12–13 series, 15–20 mm long, 10–15 mm in diam., herbaceous. Phyllaries light green or purple apically, margin piliferous, outer surface arachnoid and lacking glands; the outer and the middle ones ovate or lanceolate, apex acuminate or apiculate; the inner ones ovate-lanceolate to oblong, apex acuminate or apiculate. Florets 50–80; corollas funnelform, purple, puberulous, glands capitate; corolla tubes 7–10 mm long; corolla lobes 4–6 mm long. Anthers 3–3.5 mm long, apical appendage acute, base obtuse. Styles purple, 9–11 mm long, branches 2–3 mm long. Achenes subterete, 2.8–3.2 mm long, 10-ribbed, pubescent without glands. Pappus bristles, the inner ones 7–11 mm long.</p></tp:treatment-sec><tp:treatment-sec sec-type="Distribution"><title>Distribution.</title><p>Thailand: Mae Hong Son, Chiang Mai, Chiang Rai, Lamphun, Lampang, Tak, Phetchabun, Loei, Sakon Nakhon, Mukdahan, Kalasin, Khon Kaen, Chaiyaphum, Nakhon Ratchasima, Surin, Uthai Thani, Kanchanaburi, Lop Buri, Prachin Buri, Chon Buri. China (Yunnan), India, Bhutan, Myanmar, Laos.</p></tp:treatment-sec><tp:treatment-sec sec-type="Specimens examined"><title>Specimens examined.</title><p>Thailand, Phetchabun, Nam Nao national park, <named-content xmlns:xlink="http://www.w3.org/1999/xlink" content-type="dwc:verbatimCoordinates" xlink:type="simple">16°44.29'N, 101°34.19'E</named-content>, 26 Dec 2007, <!--PageBreak--><italic>S. Bunwong</italic> 374 (KKU, US); Mae Hong Son, Pai, 16 Jan 1983, <italic>H. Koyama &amp; H. Terao &amp; Th. Wongprasert</italic> T-32609 (BKF); Pai, 16 Jan 1786, <italic>Y. Paisooksantivatana</italic> 1780-86 (BK); Pai, 23 Nov 1989, <italic>Y. Paisooksantivatana</italic> 2548-89 (BK); Chiang Mai, Hod, 13 Jan 1983, <italic>H. Koyama &amp; H. Terao &amp; Th. Wongprasert</italic> T-32454 (BKF); Hod, 13 Nov 1965, <italic>Prayad</italic> 44 (BK); Hod, 4 Dec 1975, <italic>J. Sadakorn</italic> 664 (BK); Lamphun, Maeli, 3 Nov 1925, <italic>Winit</italic> 1515 (BKF, K); Lampang, Doi Khun Tan, 28 Dec 1984, <italic>H. Koyama &amp; C. Phengklai</italic> T-39155 (BKF, L); Tak, Maesod, 13 Jan 1989, <italic>Y. Paisooksantivatana</italic> 2306-89 (BK); Phetchabun, Nam Nao national park, 18 Nov 1973, <italic>J.F. Maxwell</italic> 73-630 (AAU, BK); Nam Nao national park, 23 Jun 1975, <italic>J.F. Maxwell</italic> 75-626 (AAU, BK, L); Loei, Paa See Than, 2 Sep 1991, <italic>Dee</italic> 321 (BKF); Sakon Nakhon, 23 Nov 1962, <italic>Adisai</italic> 155 (BK); Sakon Nakhon, Phu Phan, 15 Nov 1984, <italic>G. Murata &amp; C. Phengklai</italic> 50372 (BKF); Mukdahan, route number 212, 12 Dec 1982, <italic>H. Koyama &amp; H. Terao &amp; Th. Wongprasert</italic> T-32161 (BKF); Kalasin, Phu Sing, Sahadsakhan, 22 Oct 1975, <italic>S. Sutheesorn</italic> 3503 (BK); Khon Kaen, route to Nam Nao national park, 18 Nov 1979, <italic>T. Shimitzu, H. Toyokuni, H. Koyama, T. Yahara &amp; C. Niyomdham</italic> T-22533 (BKF, L); Chaiyaphum, Kang Kraw, 23 Oct 1965, <italic>S. Sutheesorn</italic> 3048 (BK); Nakhon Ratchasima, Pak Thong Chai, 10 Nov 1963, <italic>Pradit</italic> 523 (BK); Hui Taleng, 21 Dec 1928, <italic>Put</italic> 2175 (BK, BM, K); Surin, 3 Dec 1976, <italic>C. Phengklai et al.</italic> 3595 (BKF); Uthai Thani, 4 Dec 1977, <italic>C. Phengklai et al.</italic> 3993 (BKF); Kanchanaburi, Thong Pha Phume, 25 Jan 1983, <italic>H. Koyama &amp; H. Terao &amp; Th. Wongprasert</italic> T-32909 (BKF); Thong Pha Phume, <italic>T. Shimitzu, H. Toyokuni, H. Koyama, T. Yahara &amp; C. Niyomdham</italic> T-21892 (BKF, L).</p></tp:treatment-sec><tp:treatment-sec sec-type="Diagnostic characters"><title>Diagnostic characters.</title><p><italic><tp:taxon-name>Acilepis squarrosa</tp:taxon-name></italic> is easily recognized by its large capitula (with more than 100 phyllaries) sessile in the axils of the leaves</p></tp:treatment-sec><tp:treatment-sec sec-type="Ecology"><title>Ecology.</title><p>Dipterocarp, deciduous, hill evergreen or pine-oak forest, alt. 10–1200 m; flowering September to May.</p></tp:treatment-sec><tp:treatment-sec sec-type="Vernacular names"><title>Vernacular names.</title><p>Kiang Pa Chang (เกี๋ยงพาช้าง), Nat Dhum (หนาดดำ), Nat Khum (หนาดคำ).</p></tp:treatment-sec><tp:treatment-sec><!--Section generated to contain objects referenced in tp:taxon-treatment.--><fig id="F5" position="float" orientation="portrait"><label>Figure 5.</label><caption><p>Morphology of <italic><tp:taxon-name>Vernonieae</tp:taxon-name></italic> in Thailand 1. <bold>A</bold> <italic><tp:taxon-name>Acilepis attenuata</tp:taxon-name></italic> <bold>B</bold> <italic><tp:taxon-name>Acilepis divergens</tp:taxon-name></italic> <bold>C</bold> <italic><tp:taxon-name>Acilepis namnaoensis</tp:taxon-name></italic> <bold>D</bold> <italic><tp:taxon-name>Acilepis ngaoensis</tp:taxon-name></italic> <bold>E</bold> <italic><tp:taxon-name>Acilepis peguensis</tp:taxon-name></italic> <bold>F</bold> <italic><tp:taxon-name>Acilepis principis</tp:taxon-name></italic> <bold>G</bold> <italic><tp:taxon-name>Acilepis saligna</tp:taxon-name></italic> <bold>H</bold> <italic><tp:taxon-name>Acilepis silhetensis</tp:taxon-name></italic> <bold>I</bold> <italic><tp:taxon-name>Acilepis squarrosa</tp:taxon-name></italic>.</p></caption><graphic xmlns:xlink="http://www.w3.org/1999/xlink" xlink:href="phytokeys-037-025-g005.jpg" position="float" orientation="portrait" xlink:type="simple"/></fig></tp:treatment-sec></tp:taxon-treatment>
