# Supplementary material for: Revisions and key to the Vernonieae (Compositae) of Thailand
Source: PhytoKeys. 2014 May 13;(37):25–101. doi: 10.3897/phytokeys.37.6499 (PMC4023333; doi:10.3897/phytokeys.37.6499)
Supplement: XML Treatment for Acilepis sutepensis [file phytokeys.37.6499-treatment17.xml]

<!DOCTYPE tp:taxon-treatment
  PUBLIC "-//TaxonX//DTD Taxonomic Treatment Publishing DTD v0 20100105//EN" "tax-treatment-NSO.dtd">
<tp:taxon-treatment xmlns:tp="http://www.plazi.org/taxpub"><tp:treatment-meta><mixed-citation publication-type="journal"><person-group><name><surname>Bunwong</surname><given-names>Sukhonthip</given-names></name><name><surname>Chantaranothai</surname><given-names>Pranom</given-names></name><name><surname>Keeley</surname><given-names>Sterling C.</given-names></name></person-group><article-title>Revisions and key to the Vernonieae (Compositae) of Thailand</article-title><source>PhytoKeys</source><day>13</day><month>5</month><year>2014</year><volume>2014</volume><issue>37</issue><fpage>25</fpage><lpage>101</lpage><pub-id pub-id-type="doi">10.3897/phytokeys.37.6499</pub-id></mixed-citation></tp:treatment-meta><tp:nomenclature><tp:taxon-name>
                        <tp:taxon-name-part taxon-name-part-type="genus">Acilepis</tp:taxon-name-part>
                        <tp:taxon-name-part taxon-name-part-type="species">sutepensis</tp:taxon-name-part>
                        <object-id xmlns:xlink="http://www.w3.org/1999/xlink" xlink:type="simple">urn:lsid:ipni.org:names:77114242-1:1.2</object-id>
                        <object-id xmlns:xlink="http://www.w3.org/1999/xlink" xlink:type="simple">http://species-id.net/wiki/Acilepis_sutepensis</object-id>
                    </tp:taxon-name><tp:taxon-authority>(Kerr) H.Rob. &amp; Skvarla, Proc. Biol. Soc. Washington 122(2): 144. 2009.</tp:taxon-authority><tp:nomenclature-citation-list><tp:nomenclature-citation><tp:taxon-name>Vernonia sutepensis</tp:taxon-name><comment> Kerr, Bull. Misc. Inform., Kew. 1935: 329. 1935.</comment></tp:nomenclature-citation></tp:nomenclature-citation-list></tp:nomenclature><tp:treatment-sec sec-type="Type"><title>Type.</title><p>Thailand, Chiang Mai, Doi Sutep, <italic>A.F.G. Kerr</italic> 3561 (holotype: K!).</p></tp:treatment-sec><tp:treatment-sec sec-type="Description"><title>Description.</title><p>Perennial herbs, 60–150 cm tall. Stems erect, conspicuously ribbed, villose. Leaves rosulate, 10–14 by 4–7 cm, ovate-lanceolate or elliptic, margin serrate, apex acuminate, base cuneate or acuminate, subcoriaceous; both surfaces scabrous with whip-shaped hairs and capitate glands, lateral veins 9–11-paired; petioles up to 10 mm long. Capitulescences terminal and axillary, paniculate. Capitula campanulate, 10–15 mm long, pedunculate. Receptacle flat, 1.5–3 mm in diam., glabrous. Involucres narrowly campanulate, in 5–6 series, 8–10 mm long, 3–4 mm in diam., herbaceous. Phyllaries light green or purple apically, margin piliferous, outer surface sparsely arachnoid with capitate glands; the outer and the middle ones ovate or lanceolate, apex apiculate or aristate; the inner ones ovate-lanceolate to oblong, apex apiculate. Florets 13–20; corollas funnelform, purple, glandular; corolla tubes 7–8 mm long; corolla lobes 3–4 mm long. Anthers 3.5–4 mm long, apical appendage acute, base obtuse. <!--PageBreak-->Styles purple, 7–9 mm long, branches 3–3.5 mm long. Achenes subterete, 2–3.5 mm long, 10-ribbed, pubescent with twin hairs and capitate glands. Pappus bristles, the inner ones 8–9 mm long.</p></tp:treatment-sec><tp:treatment-sec sec-type="Distribution"><title>Distribution.</title><p>Thailand: Chiang Mai, Chiang Rai, Lamphun, Lampang, Nan. Endemic.</p></tp:treatment-sec><tp:treatment-sec sec-type="Specimens examined"><title>Specimens examined.</title><p>Thailand, Chiang Mai, Doi Sutep Pui national park, <named-content xmlns:xlink="http://www.w3.org/1999/xlink" content-type="dwc:verbatimCoordinates" xlink:type="simple">18°48.39'N, 98°54.90'E</named-content>, 9 Dec 2007, <italic>S. Bunwong</italic> 361 (KKU, US); Doi Sutep Pui national park, 14 Feb 1988, <italic>J.F.Maxwell</italic> 88-182 (AAU, CMU, BKF, L); Doi Sutep Pui national park, 22 Feb 1987, <italic>C. Niyomdham &amp;R. Kubat</italic> 1347 (AAU, BKF, C, E, K, L); Doi Sutep Pui national park, 24 Mar 1965, <italic>C.H. &amp; B. Sangkachand</italic> 287 (BKF); Doi Sutep Pui national park, 20 Mar 1951, <italic>T. Smitinand &amp; P. Suvarnakoset</italic> 152 (BKF); Doi Sutep Pui national park, 13 Feb 1958, <italic>Th. Sørensen, K. Larsen &amp; B. Hansen</italic> 6903 (BKF, C, K); Doi Chiangdao, 2 Mar 1974, <italic>T. Koyama, C. Phengklai, C. Niyomdham, H. Okada</italic>&amp; <italic>P.J.O’Connor</italic> 15599 (AAU, BKF); Doi Chiangdao, 1 Mar 1995, <italic>J.F.Maxwell</italic> 95-168 (BKF, CMU, L); Doi Chiangdao, 19 Feb 1997, <italic>J.F.Maxwell</italic> 97-157 (CMU, L); Chiang Rai, Wieng Pa Pao, 30 Dec 1993, <italic>J.F.Maxwell</italic> 97-1540; Nan, Doi Phu Kha national park, 28 Feb 2002, <italic>P. Srisanga, S. Sasirat, W. Pongamornkul, S. Sukiam &amp; P. Panyachan</italic> 2477 (QBG).</p></tp:treatment-sec><tp:treatment-sec sec-type="Diagnostic characters"><title>Diagnostic characters.</title><p><italic><tp:taxon-name>Acilepis sutepensis</tp:taxon-name></italic> is distinguished from <italic><tp:taxon-name>Acilepis pseudosutepensis</tp:taxon-name></italic> by having larger capitula and sparse hairs on the phyllaries.</p></tp:treatment-sec><tp:treatment-sec sec-type="Ecology"><title>Ecology.</title><p>Hill evergreen or pine-oak forest, 1100–1500 m; flowering November to March.</p></tp:treatment-sec><tp:treatment-sec sec-type="Vernacular name"><title>Vernacular name.</title><p>Mu Nin (มุนิน).</p></tp:treatment-sec></tp:taxon-treatment>
