# Supplementary material for: Revisions and key to the Vernonieae (Compositae) of Thailand
Source: PhytoKeys. 2014 May 13;(37):25–101. doi: 10.3897/phytokeys.37.6499 (PMC4023333; doi:10.3897/phytokeys.37.6499)
Supplement: XML Treatment for Acilepis tonkinensis [file phytokeys.37.6499-treatment18.xml]

<!DOCTYPE tp:taxon-treatment
  PUBLIC "-//TaxonX//DTD Taxonomic Treatment Publishing DTD v0 20100105//EN" "tax-treatment-NSO.dtd">
<tp:taxon-treatment xmlns:tp="http://www.plazi.org/taxpub"><tp:treatment-meta><mixed-citation publication-type="journal"><person-group><name><surname>Bunwong</surname><given-names>Sukhonthip</given-names></name><name><surname>Chantaranothai</surname><given-names>Pranom</given-names></name><name><surname>Keeley</surname><given-names>Sterling C.</given-names></name></person-group><article-title>Revisions and key to the Vernonieae (Compositae) of Thailand</article-title><source>PhytoKeys</source><day>13</day><month>5</month><year>2014</year><volume>2014</volume><issue>37</issue><fpage>25</fpage><lpage>101</lpage><pub-id pub-id-type="doi">10.3897/phytokeys.37.6499</pub-id></mixed-citation></tp:treatment-meta><tp:nomenclature><tp:taxon-name>
                        <tp:taxon-name-part taxon-name-part-type="genus">Acilepis</tp:taxon-name-part>
                        <tp:taxon-name-part taxon-name-part-type="species">tonkinensis</tp:taxon-name-part>
                        <object-id xmlns:xlink="http://www.w3.org/1999/xlink" xlink:type="simple">urn:lsid:ipni.org:names:77114244-1:1.2</object-id>
                        <object-id xmlns:xlink="http://www.w3.org/1999/xlink" xlink:type="simple">http://species-id.net/wiki/Acilepis_tonkinensis</object-id>
                    </tp:taxon-name><tp:taxon-authority>(Gagnep.) H.Rob. &amp; Skvarla, Proc. Biol. Soc. Washington 122(2): 144. 2009.</tp:taxon-authority><tp:nomenclature-citation-list><tp:nomenclature-citation><tp:taxon-name>Vernonia tonkinensis</tp:taxon-name><comment> Gagnep., Bull. Mus. Hist. Nat. 25: 492. 1919.</comment></tp:nomenclature-citation></tp:nomenclature-citation-list></tp:nomenclature><tp:treatment-sec sec-type="Type"><title>Type.</title><p>Vietnam, Tonkin, <italic>Balansa</italic> 3078 (holotype: P!).</p></tp:treatment-sec><tp:treatment-sec sec-type="Description"><title>Description.</title><p>Perennial herbs, 1–1.5 m tall. Stem erect, inconspicuously ribbed, villose. Leaves alternate, 5–10 by 1.5–4 cm, elliptic or obovate, margin serrate, apex acute, base cuneate or truncate, subcoriaceous; upper surface scabrous, lower surface pilose glandular; lateral veins 6–11-paired; petioles up to 5 mm long. Capitulescences terminal, paniculate. Capitula campanulate, 9–12 mm long, pedunculate. Receptacle flat, hairy. Involucres broadly campanulate, in 5–6 series, 8–10 mm long, herbaceous. Phyllaries purple, outer surface arachnoid, glands capitate; the outer and the middle ones ovate, apex acute; the inner ones ovate-lanceolate to oblong, apex apiculate. Florets ca. 20; corollas funnelform, purple, glandular; co<!--PageBreak-->rolla tubes ca. 5 mm long; corolla lobes ca. 4 mm long. Achenes subterete, ca. 3 mm long, 10-ribbed, pubescent with twin hairs and capitate glands. Pappus bristles, the inner ones 8–9 mm long.</p></tp:treatment-sec><tp:treatment-sec sec-type="Distribution"><title>Distribution.</title><p>Thailand: Chiang Mai. Vietnam.</p></tp:treatment-sec><tp:treatment-sec sec-type="Specimens examined"><title>Specimens examined.</title><p>Thailand, Chiang Mai, Doi Sa Ket, <named-content xmlns:xlink="http://www.w3.org/1999/xlink" content-type="dwc:verbatimCoordinates" xlink:type="simple">18°52.26'N, 99°8.17'E</named-content>, 15 Feb 1983, <italic>H. Koyama, H. Terao &amp; Th. Wongprasert</italic> T-33577 (KYO); Doi Sa Ket, <italic>J. Kubiniok</italic> 392/6 (CMU).</p></tp:treatment-sec><tp:treatment-sec sec-type="Diagnostic characters"><title>Diagnostic characters.</title><p><italic><tp:taxon-name>Acilepis tonkinensis</tp:taxon-name></italic> can be recognized by its pubescent receptacle and broadly ovate phyllaries with acute apices.</p></tp:treatment-sec><tp:treatment-sec sec-type="Ecology"><title>Ecology.</title><p>Granite bedrock in dry dipterocarp forest, alt. 930–1200 m; flowering January to February.</p></tp:treatment-sec><tp:treatment-sec sec-type="Vernacular name"><title>Vernacular name.</title><p>Dok Muang Doi (ดอกม่วงดอย).</p></tp:treatment-sec></tp:taxon-treatment>
