# Supplementary material for: Revisions and key to the Vernonieae (Compositae) of Thailand
Source: PhytoKeys. 2014 May 13;(37):25–101. doi: 10.3897/phytokeys.37.6499 (PMC4023333; doi:10.3897/phytokeys.37.6499)
Supplement: XML Treatment for Acilepis virgata [file phytokeys.37.6499-treatment19.xml]

<!DOCTYPE tp:taxon-treatment
  PUBLIC "-//TaxonX//DTD Taxonomic Treatment Publishing DTD v0 20100105//EN" "tax-treatment-NSO.dtd">
<tp:taxon-treatment xmlns:tp="http://www.plazi.org/taxpub"><tp:treatment-meta><mixed-citation publication-type="journal"><person-group><name><surname>Bunwong</surname><given-names>Sukhonthip</given-names></name><name><surname>Chantaranothai</surname><given-names>Pranom</given-names></name><name><surname>Keeley</surname><given-names>Sterling C.</given-names></name></person-group><article-title>Revisions and key to the Vernonieae (Compositae) of Thailand</article-title><source>PhytoKeys</source><day>13</day><month>5</month><year>2014</year><volume>2014</volume><issue>37</issue><fpage>25</fpage><lpage>101</lpage><pub-id pub-id-type="doi">10.3897/phytokeys.37.6499</pub-id></mixed-citation></tp:treatment-meta><tp:nomenclature><tp:taxon-name>
                        <tp:taxon-name-part taxon-name-part-type="genus">Acilepis</tp:taxon-name-part>
                        <tp:taxon-name-part taxon-name-part-type="species">virgata</tp:taxon-name-part>
                        <object-id xmlns:xlink="http://www.w3.org/1999/xlink" xlink:type="simple">urn:lsid:ipni.org:names:77114245-1:1.2</object-id>
                        <object-id xmlns:xlink="http://www.w3.org/1999/xlink" xlink:type="simple">http://species-id.net/wiki/Acilepis_virgata</object-id>
                    </tp:taxon-name><tp:taxon-authority>(Gagnep.) H.Rob. &amp; Skvarla, Proc. Biol. Soc. Washington 122(2): 144. 2009.</tp:taxon-authority><tp:nomenclature-citation-list><tp:nomenclature-citation><tp:taxon-name>Vernonia virgata</tp:taxon-name><comment> Gagnep., Bull. Mus. Hist. Nat. 25: 493. 1919.</comment></tp:nomenclature-citation></tp:nomenclature-citation-list></tp:nomenclature><tp:treatment-sec sec-type="Type"><title>Type.</title><p>Laos, Xieng-Kouang, <italic>Spire</italic> 1302 (holotype: P!).</p></tp:treatment-sec><tp:treatment-sec sec-type="Description"><title>Description.</title><p>Perennial herbs, ca. 1 m tall. Stems erect, conspicuously ribbed, pilose. Leaves cauline 8–10 by 2.5–3.5 cm, elliptic, margin serrate, apex acuminate, base cuneate, subcoriaceous; upper surface pilose along main and lateral veins; lower surface pilose glandular; lateral veins 7–10-paired; petioles up to 5 mm long. Capitulescences terminal, paniculate. Capitula campanulate, 7–10 mm long, pedunculate. Receptacle flat, hairy. Involucres campanulate, herbaceous, in 5–6 series, ca. 6 mm long. Phyllaries green with purple tips, outer surface arachnoid, glands capitate; the outer and the middle ones ovate-lanceolate, apex acuminate; the inner ones ovate-lanceolate to oblong, apex acute. Florets ca. 20; corollas funnelform, purple, glandular; corolla tubes ca. 3 mm long; corolla lobes ca. 4 mm long. Achenes subterete, ca. 2 mm long, 10-ribbed, pubescent with twin hairs and capitate glands. Pappus bristles, the inner ones 6–7 mm long.</p></tp:treatment-sec><tp:treatment-sec sec-type="Distribution"><title>Distribution.</title><p>Thailand: Surat Thani. Laos.</p></tp:treatment-sec><tp:treatment-sec sec-type="Specimens examined"><title>Specimens examined.</title><p>Thailand, Surat Thani, Khao Sok national park, <named-content xmlns:xlink="http://www.w3.org/1999/xlink" content-type="dwc:verbatimCoordinates" xlink:type="simple">8°54.99'N, 98°31.68'E</named-content>, 2 Mar 1983, <italic>H. Koyama, H. Terao &amp; Th. Wongprasert</italic> T-33960 (KYO).</p></tp:treatment-sec><tp:treatment-sec sec-type="Diagnostic characters"><title>Diagnostic characters.</title><p><italic><tp:taxon-name>Acilepis virgata</tp:taxon-name></italic> is distinguished from <italic><tp:taxon-name>Acilepis tonkinensis</tp:taxon-name></italic> by phyllaries that are nearly scarious and capitula that are long pedunculate in loosely paniculate capitulescences.</p></tp:treatment-sec><tp:treatment-sec sec-type="Ecology"><title>Ecology.</title><p>Evergreen forest, alt. 180 m; flowering March.</p></tp:treatment-sec><tp:treatment-sec sec-type="Vernacular name"><title>Vernacular name.</title><p>Muang Ngam (ม่วงงาม).</p><!--PageBreak--></tp:treatment-sec></tp:taxon-treatment>
