# Supplementary material for: Revisions and key to the Vernonieae (Compositae) of Thailand
Source: PhytoKeys. 2014 May 13;(37):25–101. doi: 10.3897/phytokeys.37.6499 (PMC4023333; doi:10.3897/phytokeys.37.6499)
Supplement: XML Treatment for Camchaya [file phytokeys.37.6499-treatment20.xml]

<!DOCTYPE tp:taxon-treatment
  PUBLIC "-//TaxonX//DTD Taxonomic Treatment Publishing DTD v0 20100105//EN" "tax-treatment-NSO.dtd">
<tp:taxon-treatment xmlns:tp="http://www.plazi.org/taxpub"><tp:treatment-meta><mixed-citation publication-type="journal"><person-group><name><surname>Bunwong</surname><given-names>Sukhonthip</given-names></name><name><surname>Chantaranothai</surname><given-names>Pranom</given-names></name><name><surname>Keeley</surname><given-names>Sterling C.</given-names></name></person-group><article-title>Revisions and key to the Vernonieae (Compositae) of Thailand</article-title><source>PhytoKeys</source><day>13</day><month>5</month><year>2014</year><volume>2014</volume><issue>37</issue><fpage>25</fpage><lpage>101</lpage><pub-id pub-id-type="doi">10.3897/phytokeys.37.6499</pub-id></mixed-citation></tp:treatment-meta><tp:nomenclature><tp:taxon-name>
                        <tp:taxon-name-part taxon-name-part-type="genus">Camchaya</tp:taxon-name-part>
                        <object-id xmlns:xlink="http://www.w3.org/1999/xlink" xlink:type="simple">urn:lsid:ipni.org:names:8072-1:1.1.2.1.1.1</object-id>
                        <object-id xmlns:xlink="http://www.w3.org/1999/xlink" xlink:type="simple">http://species-id.net/wiki/Camchaya</object-id>
                    </tp:taxon-name><tp:taxon-authority>Gagnep., Notul. Syst. 4: 14. 1920.</tp:taxon-authority></tp:nomenclature><tp:treatment-sec sec-type="Type"><title>Type.</title><p><italic><tp:taxon-name>Camchaya kampotensis</tp:taxon-name></italic> Gagnep., Notul. Syst. 4: 14. 1920.</p></tp:treatment-sec><tp:treatment-sec sec-type="Description"><title>Description.</title><p>Annual herbs. Stems erect, pubescent. Leaves simple, alternate, usually petiolate; lamina ovate to lanceolate, pubescent with hairs and glands, margin serrate, apex acute to acuminate, base attenuate, usually chartaceous. Capitulescences terminal or axillary, paniculate or corymbose. Capitula campanulate or hemispherical, pedunculate, homogamous; florets bisexual and fertile. Involucres campanulate or hemispherical. Phyllaries imbricate, persistent, the outer and the middle ones ovate or lanceolate, the inner ones linear-oblong, sometimes pubescent, glands capitate. Corollas purple or white, narrowly funnelform, pubescent with hairs and/or capitate glands; corolla lobes 5. Anthers apical appendage acute, base rounded. Styles purple, 2-branched, slender, acute, inner surface covered with stigmatic papillae, outer surface and shaft covered with sweeping hairs reaching to below style bifurcation. Achenes obovate, usually 10-ribbed, carpopodium absent. Pappus in one series of often deciduous bristles. Pollen echinolophate, 6-porate, without micropuncta.</p><p>Seven species are recognized in Thailand.</p></tp:treatment-sec><tp:treatment-sec sec-type="Key to the species"><title>Key to the species</title><table-wrap content-type="key" position="anchor" orientation="portrait"><table><tbody><tr><td rowspan="1" colspan="1">1</td><td rowspan="1" colspan="1">Phyllaries broadly ovate without marginal spines</td><td rowspan="1" colspan="1">2</td></tr><tr><td rowspan="1" colspan="1">–</td><td rowspan="1" colspan="1">Phyllaries broadly ovate with marginal spines</td><td rowspan="1" colspan="1">3</td></tr><tr><td rowspan="1" colspan="1">2</td><td rowspan="1" colspan="1">Achenes 4–5-ribbed</td><td rowspan="1" colspan="1"><italic><tp:taxon-name>Camchaya gracilis</tp:taxon-name></italic></td></tr><tr><td rowspan="1" colspan="1">–</td><td rowspan="1" colspan="1">Achenes 10-ribbed</td><td rowspan="1" colspan="1"><italic><tp:taxon-name>Camchaya thailandica</tp:taxon-name></italic></td></tr><tr><td rowspan="1" colspan="1">3</td><td rowspan="1" colspan="1">Achenes 5 (6–9)-ribbed</td><td rowspan="1" colspan="1"><italic><tp:taxon-name>Camchaya pentagona</tp:taxon-name></italic></td></tr><tr><td rowspan="1" colspan="1">–</td><td rowspan="1" colspan="1">Achenes 10-ribbed</td><td rowspan="1" colspan="1">4</td></tr><tr><td rowspan="1" colspan="1">4</td><td rowspan="1" colspan="1">Phyllaries without glands, spines up to 10 mm</td><td rowspan="1" colspan="1"><italic><tp:taxon-name>Camchaya spinulifera</tp:taxon-name></italic></td></tr><tr><td rowspan="1" colspan="1">–</td><td rowspan="1" colspan="1">Phyllaries with glands, spines up to 5 mm</td><td rowspan="1" colspan="1">5</td></tr><tr><td rowspan="1" colspan="1">5</td><td rowspan="1" colspan="1">Phyllaries acuminate; achenes 2.5–3 mm long</td><td rowspan="1" colspan="1"><italic><tp:taxon-name>Camchaya kampotensis</tp:taxon-name></italic></td></tr><tr><td rowspan="1" colspan="1">–</td><td rowspan="1" colspan="1">Phyllaries aristate or apiculate; achenes 1.5–2 mm</td><td rowspan="1" colspan="1">6</td></tr><tr><td rowspan="1" colspan="1">6</td><td rowspan="1" colspan="1">Leaves with T-shaped hairs; phyllaries spinose ≤ 1 mm long</td><td rowspan="1" colspan="1"><italic><tp:taxon-name>Camchaya loloana</tp:taxon-name></italic></td></tr><tr><td rowspan="1" colspan="1">–</td><td rowspan="1" colspan="1">Leaves without T-shaped hairs; phyllaries spinose ≥ 1 mm long</td><td rowspan="1" colspan="1"><italic><tp:taxon-name>Camchaya tenuiflora</tp:taxon-name></italic></td></tr></tbody></table></table-wrap></tp:treatment-sec></tp:taxon-treatment>
