# Supplementary material for: Revisions and key to the Vernonieae (Compositae) of Thailand
Source: PhytoKeys. 2014 May 13;(37):25–101. doi: 10.3897/phytokeys.37.6499 (PMC4023333; doi:10.3897/phytokeys.37.6499)
Supplement: XML Treatment for Camchaya gracilis [file phytokeys.37.6499-treatment21.xml]

<!DOCTYPE tp:taxon-treatment
  PUBLIC "-//TaxonX//DTD Taxonomic Treatment Publishing DTD v0 20100105//EN" "tax-treatment-NSO.dtd">
<tp:taxon-treatment xmlns:tp="http://www.plazi.org/taxpub"><tp:treatment-meta><mixed-citation publication-type="journal"><person-group><name><surname>Bunwong</surname><given-names>Sukhonthip</given-names></name><name><surname>Chantaranothai</surname><given-names>Pranom</given-names></name><name><surname>Keeley</surname><given-names>Sterling C.</given-names></name></person-group><article-title>Revisions and key to the Vernonieae (Compositae) of Thailand</article-title><source>PhytoKeys</source><day>13</day><month>5</month><year>2014</year><volume>2014</volume><issue>37</issue><fpage>25</fpage><lpage>101</lpage><pub-id pub-id-type="doi">10.3897/phytokeys.37.6499</pub-id></mixed-citation></tp:treatment-meta><tp:nomenclature><tp:taxon-name>
                        <tp:taxon-name-part taxon-name-part-type="genus">Camchaya</tp:taxon-name-part>
                        <tp:taxon-name-part taxon-name-part-type="species">gracilis</tp:taxon-name-part>
                        <object-id xmlns:xlink="http://www.w3.org/1999/xlink" xlink:type="simple">urn:lsid:ipni.org:names:77114296-1:1.3</object-id>
                        <object-id xmlns:xlink="http://www.w3.org/1999/xlink" xlink:type="simple">http://species-id.net/wiki/Camchaya_gracilis</object-id>
                    </tp:taxon-name><tp:taxon-authority>(Gagnep.) S. Bunwong &amp; H. Rob., Proc. Biol. Soc. Washington 122(3): 361. 2009.</tp:taxon-authority><tp:nomenclature-citation-list><tp:nomenclature-citation><tp:taxon-name>Iodocephalus gracilis</tp:taxon-name><comment> Thorel ex Gagnep., Notul. Syst. (Paris) 4: 17. 1920.</comment></tp:nomenclature-citation><!--PageBreak--></tp:nomenclature-citation-list></tp:nomenclature><tp:treatment-sec sec-type="Type"><title>Type.</title><p>Laos, Bassac, <italic>Thorel</italic> 2396 (holotype: P!). <xref ref-type="fig" rid="F6">Fig. 6A</xref>.</p><fig id="F6" position="float" orientation="portrait"><label>Figure 6.</label><caption><p>Morphology of <italic><tp:taxon-name>Vernonieae</tp:taxon-name></italic> in Thailand 2. <bold>A</bold> <italic><tp:taxon-name>Camchaya gracilis</tp:taxon-name></italic> <bold>B</bold> <italic><tp:taxon-name>Camchaya loloana</tp:taxon-name></italic> <bold>C</bold> <italic><tp:taxon-name>Camchaya loloana</tp:taxon-name></italic> var. <italic>mukdahanensis</italic> <bold>D</bold> <italic><tp:taxon-name>Camchaya pentagona</tp:taxon-name></italic> <bold>E–F</bold> <italic><tp:taxon-name>Camchaya spinulifera</tp:taxon-name></italic> <bold>G</bold> <italic><tp:taxon-name>Camchaya tenuiflora</tp:taxon-name></italic> <bold>H–I</bold> <italic><tp:taxon-name>Camchaya thailandica</tp:taxon-name></italic>.</p></caption><graphic xmlns:xlink="http://www.w3.org/1999/xlink" xlink:href="phytokeys-037-025-g006.jpg" position="float" orientation="portrait" xlink:type="simple"/></fig></tp:treatment-sec><tp:treatment-sec sec-type="Description"><title>Description.</title><p>Annual herbs, 50–100 cm tall. Stems erect, terete, inconspicuously ribbed; villose with uniseriate hairs, T-shaped hairs and glands. Leaves alternate, elliptic-oblong, 3–6 by 0.3–1 cm, margin serrate or entire, apex acute, base attenuate, subcoriaceous; upper surface scabrous lacking glands, lower surface scabrous with whip-shaped hairs and capitate glands, lateral veins 8–10-paired; petioles up to 3 mm long. Capitulescences terminal and axillary, corymbose. Capitula campanulate, 8–10 mm long, pedunculate. Receptacle flat, 2–3 mm in diam., glabrous. Involucres campanulate, in 4–5 series, 7–8 mm long, 6–7 mm in diam. Phyllaries imbricate, light green or purple, margin entire without spines, outer surface arachnoid, glandular; the outer ones ovate, apex acute to acuminate; the inner ones ovate-lanceolate, apex acute to acuminate. Florets 50–70; corollas funnelform, purple, puberulous, glands capitate; corolla tubes 3–5 mm long; corolla lobes 2–3 mm long. Anthers ca. 2 mm long, apical appendage acute, base rounded. Styles purple, 5–7 mm long, branches 1.5–2 mm long. Achenes obovate, ca. 2 mm long, puberulous with twin hairs and capitate glands, 4–5-ribbed, carpopodium absent. Pappus 1–2 mm long in 1 series, frequently deciduous or lacking.</p></tp:treatment-sec><tp:treatment-sec sec-type="Distribution"><title>Distribution.</title><p>Thailand: Ubon Ratchathani. Laos.</p></tp:treatment-sec><tp:treatment-sec sec-type="Specimens examined"><title>Specimens examined.</title><p>Thailand, Ubon Ratchathani, route number 2222, <named-content xmlns:xlink="http://www.w3.org/1999/xlink" content-type="dwc:verbatimCoordinates" xlink:type="simple">15°18.59'N, 105°23.15'E</named-content>, route number 2222, 28 Oct 2007, <italic>S. Bunwong</italic> 346 (KKU, US). Route number 2112 to Khong Chiam, 16 Sep 2004, <italic>R. Pooma, K. Phattanahirankanok &amp; S. Sirimongkol</italic> 4737 (AAU).</p></tp:treatment-sec><tp:treatment-sec sec-type="Diagnostic characters"><title>Diagnostic characters.</title><p><italic><tp:taxon-name>Camchaya gracilis</tp:taxon-name></italic> is characterized by phyllaries without marginal spines, achenes with 4–5 ribs and leaves that are narrowly elliptic-oblong. This species is included in <italic><tp:taxon-name>Camchaya</tp:taxon-name></italic> as it shares 6-porate pollen found in no other genera.</p></tp:treatment-sec><tp:treatment-sec sec-type="Ecology"><title>Ecology.</title><p>Dipterocarp forest, alt. 150 m; flowering October to December.</p></tp:treatment-sec><tp:treatment-sec sec-type="Vernacular name"><title>Vernacular name.</title><p>Ao Ra Nid (อรนิช).</p></tp:treatment-sec></tp:taxon-treatment>
