# Supplementary material for: Revisions and key to the Vernonieae (Compositae) of Thailand
Source: PhytoKeys. 2014 May 13;(37):25–101. doi: 10.3897/phytokeys.37.6499 (PMC4023333; doi:10.3897/phytokeys.37.6499)
Supplement: XML Treatment for Camchaya kampotensis [file phytokeys.37.6499-treatment22.xml]

<!DOCTYPE tp:taxon-treatment
  PUBLIC "-//TaxonX//DTD Taxonomic Treatment Publishing DTD v0 20100105//EN" "tax-treatment-NSO.dtd">
<tp:taxon-treatment xmlns:tp="http://www.plazi.org/taxpub"><tp:treatment-meta><mixed-citation publication-type="journal"><person-group><name><surname>Bunwong</surname><given-names>Sukhonthip</given-names></name><name><surname>Chantaranothai</surname><given-names>Pranom</given-names></name><name><surname>Keeley</surname><given-names>Sterling C.</given-names></name></person-group><article-title>Revisions and key to the Vernonieae (Compositae) of Thailand</article-title><source>PhytoKeys</source><day>13</day><month>5</month><year>2014</year><volume>2014</volume><issue>37</issue><fpage>25</fpage><lpage>101</lpage><pub-id pub-id-type="doi">10.3897/phytokeys.37.6499</pub-id></mixed-citation></tp:treatment-meta><tp:nomenclature><tp:taxon-name>
                        <tp:taxon-name-part taxon-name-part-type="genus">Camchaya</tp:taxon-name-part>
                        <tp:taxon-name-part taxon-name-part-type="species">kampotensis</tp:taxon-name-part>
                        <object-id xmlns:xlink="http://www.w3.org/1999/xlink" xlink:type="simple">urn:lsid:ipni.org:names:188171-1:1.1.2.1.1.1</object-id>
                        <object-id xmlns:xlink="http://www.w3.org/1999/xlink" xlink:type="simple">http://species-id.net/wiki/Camchaya_kampotensis</object-id>
                    </tp:taxon-name><tp:taxon-authority>Gagnep., Notul. Syst. 4: 14. 1920.</tp:taxon-authority></tp:nomenclature><tp:treatment-sec sec-type="Type"><title>Type.</title><p>Myanmar, Kampot, <italic>Geoffray</italic> 331 (holotype: P!).</p></tp:treatment-sec><tp:treatment-sec sec-type="Description"><title>Description.</title><p>Annual herbs 30–80 cm tall. Stems erect, terete, inconspicuously ribbed, pubescent with T-shaped hairs and glands. Leaves lanceolate, 7–25 by 5–9 cm, margin serrate, apex acute, base attenuate, chartaceous; both surfaces puberulous glandular; petioles up to 7 mm long. Capitulescences terminal and axillary, paniculate or solitary. Capitula campanulate, 10–15 mm long, pedunculate. Involucres campanulate, herbaceous, in 6–7 series, 9–12 mm long. Phyllaries imbricate, green or light purple, margin with spines up to 5 mm long, outer surface puberulous, glands capitate; the outer and the inner ones lanceolate, apex acuminate; the inner ones lanceolate or linear-oblong, apex acute. Corollas funnelform, purple, puberulous, glands capitate. <!--PageBreak-->Anthers ca. 2 mm long, apical appendage acute, base rounded. Styles purple. Achenes obovate, 2.5–3 mm long, glabrous, 10-ribbed. Pappus in 1 series of deciduous bristles or lacking.</p></tp:treatment-sec><tp:treatment-sec sec-type="Distribution"><title>Distribution.</title><p>Thailand: Ubon Ratchathani, Saraburi, Trat, Chanthaburi. Myanmar.</p><!--PageBreak--></tp:treatment-sec><tp:treatment-sec sec-type="Specimens examined"><title>Specimens examined.</title><p>Thailand. Trat, Kao Kuap, <named-content xmlns:xlink="http://www.w3.org/1999/xlink" content-type="dwc:verbatimCoordinates" xlink:type="simple">12°20.0'N, 102°25.0'E</named-content>, 26 Nov 1929, <italic>A.F.G. Kerr</italic> 17783 (BK, E, K, P); Ubon Ratchathani, Khong Chiam, <italic>T. Santisuk</italic> 526 (BKF); Saraburi, Phiang, 30 Aug 1995, <italic>J.F. Maxwell</italic> 99-624 (CMU). Myanmar. Poporkvil, 4 Dec 1964, <italic>T. Kira, K. Hozumi, K. Yoda &amp; S. Kokawa</italic> 102 (BKF); Bokor, Kampot, 20 Dec 1965, <italic>J.E.Vidal</italic> 4766 (L); Kampot, <italic>M. Martin</italic> 769 (L).</p></tp:treatment-sec><tp:treatment-sec sec-type="Diagnostic characters"><title>Diagnostic characters.</title><p><italic><tp:taxon-name>Camchaya kampotensis</tp:taxon-name></italic> can be recognized by its acute to broadly acuminate phyllaries and its large achenes.</p></tp:treatment-sec><tp:treatment-sec sec-type="Ecology"><title>Ecology.</title><p>Evergreen forest, alt. 700–900 m; flowering December.</p></tp:treatment-sec><tp:treatment-sec sec-type="Vernacular name"><title>Vernacular name.</title><p>Nin La Pad (นิลปัทน์).</p></tp:treatment-sec></tp:taxon-treatment>
