# Supplementary material for: Revisions and key to the Vernonieae (Compositae) of Thailand
Source: PhytoKeys. 2014 May 13;(37):25–101. doi: 10.3897/phytokeys.37.6499 (PMC4023333; doi:10.3897/phytokeys.37.6499)
Supplement: XML Treatment for Camchaya loloana [file phytokeys.37.6499-treatment23.xml]

<!DOCTYPE tp:taxon-treatment
  PUBLIC "-//TaxonX//DTD Taxonomic Treatment Publishing DTD v0 20100105//EN" "tax-treatment-NSO.dtd">
<tp:taxon-treatment xmlns:tp="http://www.plazi.org/taxpub"><tp:treatment-meta><mixed-citation publication-type="journal"><person-group><name><surname>Bunwong</surname><given-names>Sukhonthip</given-names></name><name><surname>Chantaranothai</surname><given-names>Pranom</given-names></name><name><surname>Keeley</surname><given-names>Sterling C.</given-names></name></person-group><article-title>Revisions and key to the Vernonieae (Compositae) of Thailand</article-title><source>PhytoKeys</source><day>13</day><month>5</month><year>2014</year><volume>2014</volume><issue>37</issue><fpage>25</fpage><lpage>101</lpage><pub-id pub-id-type="doi">10.3897/phytokeys.37.6499</pub-id></mixed-citation></tp:treatment-meta><tp:nomenclature><tp:taxon-name>
                        <tp:taxon-name-part taxon-name-part-type="genus">Camchaya</tp:taxon-name-part>
                        <tp:taxon-name-part taxon-name-part-type="species">loloana</tp:taxon-name-part>
                        <object-id xmlns:xlink="http://www.w3.org/1999/xlink" xlink:type="simple">urn:lsid:ipni.org:names:188172-1:1.1.1.3</object-id>
                        <object-id xmlns:xlink="http://www.w3.org/1999/xlink" xlink:type="simple">http://species-id.net/wiki/Camchaya_loloana</object-id>
                    </tp:taxon-name><tp:taxon-authority>Kerr, Bull. Misc. Inform., Kew. 1935: 327. 1935.</tp:taxon-authority></tp:nomenclature><tp:treatment-sec sec-type="Types"><title>Types.</title><p>Thailand, Chiang Mai, Chiangdao district; <italic>A.F.G. Kerr</italic> 6650 (holotype: BK!, isotype: BM!, isotype: K!, isotype: P!). <xref ref-type="fig" rid="F6">Fig. 6B</xref>.</p></tp:treatment-sec><tp:treatment-sec><!--Section generated to contain objects referenced in tp:taxon-treatment.--><fig id="F6" position="float" orientation="portrait"><label>Figure 6.</label><caption><p>Morphology of <italic><tp:taxon-name>Vernonieae</tp:taxon-name></italic> in Thailand 2. <bold>A</bold> <italic><tp:taxon-name>Camchaya gracilis</tp:taxon-name></italic> <bold>B</bold> <italic><tp:taxon-name>Camchaya loloana</tp:taxon-name></italic> <bold>C</bold> <italic><tp:taxon-name>Camchaya loloana</tp:taxon-name></italic> var. <italic>mukdahanensis</italic> <bold>D</bold> <italic><tp:taxon-name>Camchaya pentagona</tp:taxon-name></italic> <bold>E–F</bold> <italic><tp:taxon-name>Camchaya spinulifera</tp:taxon-name></italic> <bold>G</bold> <italic><tp:taxon-name>Camchaya tenuiflora</tp:taxon-name></italic> <bold>H–I</bold> <italic><tp:taxon-name>Camchaya thailandica</tp:taxon-name></italic>.</p></caption><graphic xmlns:xlink="http://www.w3.org/1999/xlink" xlink:href="phytokeys-037-025-g006.jpg" position="float" orientation="portrait" xlink:type="simple"/></fig></tp:treatment-sec></tp:taxon-treatment>
