# Supplementary material for: Revisions and key to the Vernonieae (Compositae) of Thailand
Source: PhytoKeys. 2014 May 13;(37):25–101. doi: 10.3897/phytokeys.37.6499 (PMC4023333; doi:10.3897/phytokeys.37.6499)
Supplement: XML Treatment for Camchaya loloana var. loloana [file phytokeys.37.6499-treatment24.xml]

<!DOCTYPE tp:taxon-treatment
  PUBLIC "-//TaxonX//DTD Taxonomic Treatment Publishing DTD v0 20100105//EN" "tax-treatment-NSO.dtd">
<tp:taxon-treatment xmlns:tp="http://www.plazi.org/taxpub"><tp:treatment-meta><mixed-citation publication-type="journal"><person-group><name><surname>Bunwong</surname><given-names>Sukhonthip</given-names></name><name><surname>Chantaranothai</surname><given-names>Pranom</given-names></name><name><surname>Keeley</surname><given-names>Sterling C.</given-names></name></person-group><article-title>Revisions and key to the Vernonieae (Compositae) of Thailand</article-title><source>PhytoKeys</source><day>13</day><month>5</month><year>2014</year><volume>2014</volume><issue>37</issue><fpage>25</fpage><lpage>101</lpage><pub-id pub-id-type="doi">10.3897/phytokeys.37.6499</pub-id></mixed-citation></tp:treatment-meta><tp:nomenclature><tp:taxon-name>
                        <tp:taxon-name-part taxon-name-part-type="genus">Camchaya</tp:taxon-name-part>
                        <tp:taxon-name-part taxon-name-part-type="species">loloana</tp:taxon-name-part>
                        <tp:taxon-name-part taxon-name-part-type="infraspecific-rank">var.</tp:taxon-name-part>
                        <tp:taxon-name-part taxon-name-part-type="varietas">loloana</tp:taxon-name-part>
                    </tp:taxon-name></tp:nomenclature><tp:treatment-sec sec-type="Description"><title>Description.</title><p>Annual herbs, 30–70 cm tall. Stems erect, terete, inconspicuously ribbed, pubescent with T-shaped hairs and glands. Leaves ovate, 3–10 by 2–4 cm, margin serrate, apex acute or acuminate, base attenuate, chartaceous; both surfaces scabrous with whip-shaped hairs, cylindrical hairs and capitate glands; lateral veins 8–12-paired; petioles up to 10 mm long. Capitulescences terminal and axillary, paniculate. Capitula campanulate, 9–10 mm long, pedunculate. Receptacle convex, 3.5–4 mm in diam., glabrous. Involucres campanulate, in 7–8 series, 8–10 mm long. Phyllaries imbricate, greenish with purple apex, margin with spines up to 1 mm long, outer surface arachnoid, glands capitate; the outer lanceolate, apex spinose; the inner ones lanceolate or linear-oblong, apex acuminate. Florets 65–100; corollas funnelform, purple rarely white, puberulous, glands capitate; corolla tubes 7–9.5 mm long; corolla lobes 2.5–3 mm long. Anthers 1.8–2.5 mm long, apical appendage acute, base rounded. Styles purple, 7–11 mm long, branches ca. 2 mm long. Achenes obovate, 1.3–1.7 mm long, glabrous, 10-ribbed. Pappus in one series, bristles 1.5–3 mm long, absent or deciduous.</p></tp:treatment-sec><tp:treatment-sec sec-type="Distribution"><title>Distribution.</title><p>Thailand: Chiang Mai, Lampang, Phitsanulok, Khon Kaen, Nakhon Ratchasima, Ubon Ratchathani, Kanchanaburi, Saraburi. China (Yunnan), Laos, Myanmar.</p></tp:treatment-sec><tp:treatment-sec sec-type="Specimens examined"><title>Specimens examined.</title><p>Thailand, Khon Kaen, Phu Wiang national park, <named-content xmlns:xlink="http://www.w3.org/1999/xlink" content-type="dwc:verbatimCoordinates" xlink:type="simple">16°40.93'N, 102°14.15'E</named-content>, 1 Oct 2007, <!--PageBreak--><italic>S. Bunwong</italic> 330 (KKU, US); Chiang Mai, Doi Chiangdao, 9 Nov 1922, <italic>A.F.G. Kerr</italic> 6650 (BM, K, P); Doi Chiangdao, 30 Jul 1968, <italic>K. Larsen, T. Santisuk &amp; E. Warncke</italic> 2862 (BKF, E); Doi Chiangdao, 27 Sep 1994, <italic>W. Nanakorn et al.</italic> 1821 (QBG); Doi Chang, 29 Oct 1979, <italic>T. Shimizu, H. Toyokumi, H. Koyama, T. Yahara &amp; T. Santisuk</italic> 20639 (AAU, BKF, L); Khon Kaen, 18 Sep 1994, <italic>W. Nanakorn et al.</italic> 1626 (QBG),9 Jan 1997, <italic>W. Nanakorn et al.</italic> 8472 (QBG); Ubon Ratchathani, Sirinthon Dam, 27 Oct 2007, <italic>S. Bunwong</italic> 339 (KKU, US); Kanchanaburi, Kritee, 9 Jul 1973, <italic>R. Geesink &amp; C. Phengklai</italic> 6192 (AAU, BKF, E, L, P); Sangkhlaburi, 14 Jul 1973, <italic>S. Sutheesorn</italic> 2637 (BK); Saraburi, Chaibadan, 15 Dec 1923, <italic>A.F.G. Kerr</italic> 7982 (BK, BM, K, P).</p></tp:treatment-sec><tp:treatment-sec sec-type="Diagnostic characters"><title>Diagnostic characters.</title><p><italic><tp:taxon-name>Camchaya loloana</tp:taxon-name></italic> is recognized by having short spines on the margins of the phyllaries, 10-ribbed achenes, and leaves with T-shaped hairs.</p></tp:treatment-sec><tp:treatment-sec sec-type="Ecology"><title>Ecology.</title><p>On limestone in dipterocarp, dry evergreen, and hill evergreen forest, alt. 400–1500 m; flowering July to December.</p></tp:treatment-sec><tp:treatment-sec sec-type="Vernacular name"><title>Vernacular name.</title><p>Dok Lea (ดอกแล่), Phu Muang (พู่ม่วง).</p></tp:treatment-sec></tp:taxon-treatment>
