# Supplementary material for: Revisions and key to the Vernonieae (Compositae) of Thailand
Source: PhytoKeys. 2014 May 13;(37):25–101. doi: 10.3897/phytokeys.37.6499 (PMC4023333; doi:10.3897/phytokeys.37.6499)
Supplement: XML Treatment for Camchaya loloana var. mukdahanensis [file phytokeys.37.6499-treatment25.xml]

<!DOCTYPE tp:taxon-treatment
  PUBLIC "-//TaxonX//DTD Taxonomic Treatment Publishing DTD v0 20100105//EN" "tax-treatment-NSO.dtd">
<tp:taxon-treatment xmlns:tp="http://www.plazi.org/taxpub"><tp:treatment-meta><mixed-citation publication-type="journal"><person-group><name><surname>Bunwong</surname><given-names>Sukhonthip</given-names></name><name><surname>Chantaranothai</surname><given-names>Pranom</given-names></name><name><surname>Keeley</surname><given-names>Sterling C.</given-names></name></person-group><article-title>Revisions and key to the Vernonieae (Compositae) of Thailand</article-title><source>PhytoKeys</source><day>13</day><month>5</month><year>2014</year><volume>2014</volume><issue>37</issue><fpage>25</fpage><lpage>101</lpage><pub-id pub-id-type="doi">10.3897/phytokeys.37.6499</pub-id></mixed-citation></tp:treatment-meta><tp:nomenclature><tp:taxon-name>
                        <tp:taxon-name-part taxon-name-part-type="genus">Camchaya</tp:taxon-name-part>
                        <tp:taxon-name-part taxon-name-part-type="species">loloana</tp:taxon-name-part>
                        <tp:taxon-name-part taxon-name-part-type="infraspecific-rank">var.</tp:taxon-name-part>
                        <tp:taxon-name-part taxon-name-part-type="varietas">mukdahanensis</tp:taxon-name-part>
                        <object-id xmlns:xlink="http://www.w3.org/1999/xlink" xlink:type="simple">urn:lsid:ipni.org:names:918305-1:1.5</object-id>
                    </tp:taxon-name><tp:taxon-authority>H.Koyama, Acta Phytotax. Geobot. 35(1-3): 52. 1984.</tp:taxon-authority></tp:nomenclature><tp:treatment-sec sec-type="Type"><title>Type.</title><p>Thailand, Mukdahan, Muang District, Dongman Village, <italic>H. Koyama et al.</italic> T-30941 (holotype: KYO!). <xref ref-type="fig" rid="F6">Fig. 6C</xref>.</p></tp:treatment-sec><tp:treatment-sec sec-type="Description"><title>Description.</title><p>Annual herbs, 10–70 cm tall. Stems erect, terete, inconspicuously ribbed, scabrous with uniseriate hairs and T-shaped hairs. Leaves alternate, 5–11 by 2–5 cm, ovate or lanceolate, margin serrate or undulate, apex acute or acuminate, base attenuate, chartaceous; both surfaces scabrous with whip-shaped hairs, cylindrical hairs and capitate glands; lateral veins 5–9-paired; petioles up to 15 mm long. Capitulescences terminal and axillary, paniculate. Capitula campanulate, 9–10 mm long, pedunculate. Receptacle convex, 2–2.5 mm in diam., glabrous. Involucres campanulate, in 5–6 series, 7–9 mm long, 4–6 mm in diam. Phyllaries greenish with purple apex, margin with spines up to 0.2 mm long, outer surface arachnoid, glands capitate; the outer lanceolate, apex spinose; the inner ones lanceolate to oblong, apex acuminate. Florets 30–70; corollas funnelform, purple, puberulous, glands capitate; corolla tubes ca. 5.5 mm long; corolla lobes 1.5–2 mm long. Anthers 1.5–2 mm long, apical appendage acute, base rounded. Styles purple, 5–6 mm long, branches ca. 2 mm long. Achenes obovate, 1.3–5 mm long, glabrous, 10-ribbed. Pappus in one series of bristles 1.5–2 mm, absent or deciduous.</p></tp:treatment-sec><tp:treatment-sec sec-type="Distribution"><title>Distribution.</title><p>Thailand: Nong Khai, Mukdahan, Ubon Ratchathani. Laos.</p></tp:treatment-sec><tp:treatment-sec sec-type="Specimens examined"><title>Specimens examined.</title><p>Thailand, Mukdahan, Phu Pha Thoep national park, <named-content xmlns:xlink="http://www.w3.org/1999/xlink" content-type="dwc:verbatimCoordinates" xlink:type="simple">16°26.08'N, 104°48.33'E</named-content>, 22 Oct 2007, <!--PageBreak--><italic>S. Bunwong</italic> 338 (KKU, US); Phu Pha Thoep national park, 12 Dec 1982, <italic>H. Koyama, H. Terao &amp; Th. Wongprasert</italic> T-30866 (BKF); Phu Pha Thoep national park, 13 Dec 1982, <italic>H. Koyama et al.</italic> T-30941 (KYO); Mukdahan, Cham Cha Iee, 13 Dec 1982, <italic>H. Koyama, H. Terao &amp; Th. Wongprasert</italic> T-30904 (BKF, L); Nong Khai, route number 2186, 16 Dec 1982, <italic>H. Koyama, H. Terao &amp; Th. Wongprasert</italic> T-31137 (BKF, L); Ubon Ratchathani, Sirinthon Dam, 9 Dec 1982, <italic>H. Koyama, H. Terao &amp; Th. Wongprasert</italic> T-30662 (BKF, L); Sirinthon Dam, <italic>M. Norsangsri</italic> 1158 (QBG); Gang Ta na national park, 27 Oct 2007, <italic>S. Bunwong</italic> 343 (KKU, US),</p></tp:treatment-sec><tp:treatment-sec sec-type="Diagnostic characters"><title>Diagnostic characters.</title><p><italic><tp:taxon-name>Camchaya loloana</tp:taxon-name></italic> var. <italic>mukdahanensis</italic> differs from the typical variety by having smaller capitula, a shorter involucre, and fewer florets.</p></tp:treatment-sec><tp:treatment-sec sec-type="Ecology"><title>Ecology.</title><p>Rocky area in dipterocarp forest, alt. 250–400 m; flowering August to January.</p></tp:treatment-sec><tp:treatment-sec sec-type="Vernacular name"><title>Vernacular name.</title><p>Phu Muang (พู่ม่วง).</p></tp:treatment-sec><tp:treatment-sec><!--Section generated to contain objects referenced in tp:taxon-treatment.--><fig id="F6" position="float" orientation="portrait"><label>Figure 6.</label><caption><p>Morphology of <italic><tp:taxon-name>Vernonieae</tp:taxon-name></italic> in Thailand 2. <bold>A</bold> <italic><tp:taxon-name>Camchaya gracilis</tp:taxon-name></italic> <bold>B</bold> <italic><tp:taxon-name>Camchaya loloana</tp:taxon-name></italic> <bold>C</bold> <italic><tp:taxon-name>Camchaya loloana</tp:taxon-name></italic> var. <italic>mukdahanensis</italic> <bold>D</bold> <italic><tp:taxon-name>Camchaya pentagona</tp:taxon-name></italic> <bold>E–F</bold> <italic><tp:taxon-name>Camchaya spinulifera</tp:taxon-name></italic> <bold>G</bold> <italic><tp:taxon-name>Camchaya tenuiflora</tp:taxon-name></italic> <bold>H–I</bold> <italic><tp:taxon-name>Camchaya thailandica</tp:taxon-name></italic>.</p></caption><graphic xmlns:xlink="http://www.w3.org/1999/xlink" xlink:href="phytokeys-037-025-g006.jpg" position="float" orientation="portrait" xlink:type="simple"/></fig></tp:treatment-sec></tp:taxon-treatment>
