# Supplementary material for: Revisions and key to the Vernonieae (Compositae) of Thailand
Source: PhytoKeys. 2014 May 13;(37):25–101. doi: 10.3897/phytokeys.37.6499 (PMC4023333; doi:10.3897/phytokeys.37.6499)
Supplement: XML Treatment for Camchaya pentagona [file phytokeys.37.6499-treatment26.xml]

<!DOCTYPE tp:taxon-treatment
  PUBLIC "-//TaxonX//DTD Taxonomic Treatment Publishing DTD v0 20100105//EN" "tax-treatment-NSO.dtd">
<tp:taxon-treatment xmlns:tp="http://www.plazi.org/taxpub"><tp:treatment-meta><mixed-citation publication-type="journal"><person-group><name><surname>Bunwong</surname><given-names>Sukhonthip</given-names></name><name><surname>Chantaranothai</surname><given-names>Pranom</given-names></name><name><surname>Keeley</surname><given-names>Sterling C.</given-names></name></person-group><article-title>Revisions and key to the Vernonieae (Compositae) of Thailand</article-title><source>PhytoKeys</source><day>13</day><month>5</month><year>2014</year><volume>2014</volume><issue>37</issue><fpage>25</fpage><lpage>101</lpage><pub-id pub-id-type="doi">10.3897/phytokeys.37.6499</pub-id></mixed-citation></tp:treatment-meta><tp:nomenclature><tp:taxon-name>
                        <tp:taxon-name-part taxon-name-part-type="genus">Camchaya</tp:taxon-name-part>
                        <tp:taxon-name-part taxon-name-part-type="species">pentagona</tp:taxon-name-part>
                        <object-id xmlns:xlink="http://www.w3.org/1999/xlink" xlink:type="simple">urn:lsid:ipni.org:names:903797-1:1.5</object-id>
                        <object-id xmlns:xlink="http://www.w3.org/1999/xlink" xlink:type="simple">http://species-id.net/wiki/Camchaya_pentagona</object-id>
                    </tp:taxon-name><tp:taxon-authority>H.Koyama, Acta Phytotax. Geobot. 35(1-3): 53. 1984.</tp:taxon-authority></tp:nomenclature><tp:treatment-sec sec-type="Type"><title>Type.</title><p>Thailand, Ubon Ratchathani; <italic>H. Koyama, H. Terao &amp; Th. Wongprasert</italic> T-30791 (holotype: KYO!, isotype: AAU!, isotype: L!). <xref ref-type="fig" rid="F6">Fig. 6D</xref>.</p></tp:treatment-sec><tp:treatment-sec sec-type="Description"><title>Description.</title><p>Annual herbs, 20–60 cm tall. Stems erect, terete, inconspicuously ribbed, scabrous with uniseriate and T-shaped hairs. Leaves alternate, ovate or lanceolate, 3–10 by 2–4 cm, margin serrate or sinuate, apex acute, base attenuate, chartaceous; both surfaces scabrous with whip-shaped hairs, cylindrical hairs and capitate glands; lateral veins 5–10-paired; petioles up to 2 cm long. Capitulescences terminal and axillary, paniculate. Capitula broadly campanulate or hemispherical, 13–15 mm long, peduculate. Receptacle convex, 3.5–6 mm in diam., glabrous. Involucres hemispherical, in 8–9 series, 11–12 mm long. Phyllaries imbricate, greenish with purple apex, margin with spines up to 0.5 mm long, outer surface arachnoid and lacking glands; the outer and the middle ones lanceolate, apex spinose; the inner ones lanceolate to oblong, apex acuminate. Florets 80–150; corollas funnelform, purple, puberulous, glands capitate; corolla tubes 6–7 mm long; corolla lobes 2–2.5 mm long. Anthers ca. 2 mm long, apical appendage acute, base rounded. Styles purple, 6–7.5 mm long, branches ca. 2 mm long. Achenes obovate, 1.7–2 mm long, glabrous, 5(–6–9)-ribbed. Pappus in one series of bristles, 2–3.5 mm long, present in some florets, deciduous.</p></tp:treatment-sec><tp:treatment-sec sec-type="Distribution"><title>Distribution.</title><p>Thailand: Ubon Ratchathani. Endemic.</p></tp:treatment-sec><tp:treatment-sec sec-type="Specimens examined"><title>Specimens examined.</title><p>Thailand, Ubon Ratchathani, Sai Moon subdistrict, route number 2222, <named-content xmlns:xlink="http://www.w3.org/1999/xlink" content-type="dwc:verbatimCoordinates" xlink:type="simple">15°16.92'N, 105°18.56'E</named-content>, 27 Oct 2007, <italic>S. Bunwong</italic> 344 (KKU, US); Nachaluay Distr. 10 Dec 1982, <italic>H. Koyama, H.Terao &amp; Th. Wongprasert</italic> T-30760 (L); Muang Sam Sib District, 11 Dec 1982, <italic>H. Koyama, H.Terao &amp; Th. Wongprasert</italic> 30791 (KYO, AAU, L).</p></tp:treatment-sec><tp:treatment-sec sec-type="Diagnostic characters"><title>Diagnostic characters.</title><p><italic><tp:taxon-name>Camchaya pentagona</tp:taxon-name></italic> is distinguished by its typically 5-ribbed achenes.</p></tp:treatment-sec><tp:treatment-sec sec-type="Ecology"><title>Ecology.</title><p>Disturbed area in dipterocarp forest, alt. 220–300 m; flowering October to December.</p></tp:treatment-sec><tp:treatment-sec sec-type="Vernacular name"><title>Vernacular name.</title><p>Phu Tab Tim (พู่ทับทิม).</p><!--PageBreak--></tp:treatment-sec><tp:treatment-sec><!--Section generated to contain objects referenced in tp:taxon-treatment.--><fig id="F6" position="float" orientation="portrait"><label>Figure 6.</label><caption><p>Morphology of <italic><tp:taxon-name>Vernonieae</tp:taxon-name></italic> in Thailand 2. <bold>A</bold> <italic><tp:taxon-name>Camchaya gracilis</tp:taxon-name></italic> <bold>B</bold> <italic><tp:taxon-name>Camchaya loloana</tp:taxon-name></italic> <bold>C</bold> <italic><tp:taxon-name>Camchaya loloana</tp:taxon-name></italic> var. <italic>mukdahanensis</italic> <bold>D</bold> <italic><tp:taxon-name>Camchaya pentagona</tp:taxon-name></italic> <bold>E–F</bold> <italic><tp:taxon-name>Camchaya spinulifera</tp:taxon-name></italic> <bold>G</bold> <italic><tp:taxon-name>Camchaya tenuiflora</tp:taxon-name></italic> <bold>H–I</bold> <italic><tp:taxon-name>Camchaya thailandica</tp:taxon-name></italic>.</p></caption><graphic xmlns:xlink="http://www.w3.org/1999/xlink" xlink:href="phytokeys-037-025-g006.jpg" position="float" orientation="portrait" xlink:type="simple"/></fig></tp:treatment-sec></tp:taxon-treatment>
