# Supplementary material for: Revisions and key to the Vernonieae (Compositae) of Thailand
Source: PhytoKeys. 2014 May 13;(37):25–101. doi: 10.3897/phytokeys.37.6499 (PMC4023333; doi:10.3897/phytokeys.37.6499)
Supplement: XML Treatment for Camchaya spinulifera [file phytokeys.37.6499-treatment27.xml]

<!DOCTYPE tp:taxon-treatment
  PUBLIC "-//TaxonX//DTD Taxonomic Treatment Publishing DTD v0 20100105//EN" "tax-treatment-NSO.dtd">
<tp:taxon-treatment xmlns:tp="http://www.plazi.org/taxpub"><tp:treatment-meta><mixed-citation publication-type="journal"><person-group><name><surname>Bunwong</surname><given-names>Sukhonthip</given-names></name><name><surname>Chantaranothai</surname><given-names>Pranom</given-names></name><name><surname>Keeley</surname><given-names>Sterling C.</given-names></name></person-group><article-title>Revisions and key to the Vernonieae (Compositae) of Thailand</article-title><source>PhytoKeys</source><day>13</day><month>5</month><year>2014</year><volume>2014</volume><issue>37</issue><fpage>25</fpage><lpage>101</lpage><pub-id pub-id-type="doi">10.3897/phytokeys.37.6499</pub-id></mixed-citation></tp:treatment-meta><tp:nomenclature><tp:taxon-name>
                        <tp:taxon-name-part taxon-name-part-type="genus">Camchaya</tp:taxon-name-part>
                        <tp:taxon-name-part taxon-name-part-type="species">spinulifera</tp:taxon-name-part>
                        <object-id xmlns:xlink="http://www.w3.org/1999/xlink" xlink:type="simple">urn:lsid:ipni.org:names:903798-1:1.5</object-id>
                        <object-id xmlns:xlink="http://www.w3.org/1999/xlink" xlink:type="simple">http://species-id.net/wiki/Camchaya_spinulifera</object-id>
                    </tp:taxon-name><tp:taxon-authority>H.Koyama, Acta Phytotax. Geobot. 35(1-3): 54. 1984.</tp:taxon-authority></tp:nomenclature><tp:treatment-sec sec-type="Type"><title>Type.</title><p>Thailand, Mukdahan, Nikomkhamsoi district, Phu Moo forest park; <italic>H. Koyama, H.Terao &amp; Th. Wongprasert</italic> T-30837 (holotype: KYO!, isotype: L!). <xref ref-type="fig" rid="F6">Figs 6E–F</xref>.</p></tp:treatment-sec><tp:treatment-sec sec-type="Description"><title>Description.</title><p>Annual herbs, 40–100 cm tall. Stems erect, terete, inconspicuously ribbed, scabrous with uniseriate and T-shaped hairs. Leaves alternate, ovate to lanceolate, 4–10 by 1.5–4 cm, margin serrate, apex acute, base attenuate, chartaceous; both surfaces scabrous with whip-shaped hairs, cylindrical hairs, T-shaped hairs and capitate glands; lateral veins 5–13-paired; petioles up to 1 cm long. Capitulescences terminal and axillary, paniculate. Capitula campanulate or hemispherical, 10–15 mm long, pedunculate. Receptacle convex, 4.5–6.5 mm in diam., glabrous. Involucres hemispherical, in 8–9 series, 10–15 mm long, 10–20 mm in diam. Phyllaries imbricate, greenish with purple apex, margin with spines up to 10 mm long, outer surface arachnoid without glands; the outer lanceolate, apex spinose; the inner ones lanceolate to oblong, apex acuminate. Florets 130–220; corollas funnelform, purple, puberulous, glands capitate; corolla tubes 7.5–9 mm long; corolla lobes 2.5–3 mm long. Anthers ca. 2 mm long, apical appendage acute, base rounded. Styles purple, 8–11 mm long, branches 2–2.5 mm long. Achenes obovate, 1.3–1.5 mm long, glabrous, 10-ribbed. Pappus in one series of bristles, 1.5–3 mm long, present in some florets, deciduous.</p></tp:treatment-sec><tp:treatment-sec sec-type="Distribution"><title>Distribution.</title><p>Thailand: Nong Khai, Sakon Nakhon, Udon Thani, Mukdahan, Kalasin, Chaiyaphum, Ubon Ratchathani. Endemic.</p></tp:treatment-sec><tp:treatment-sec sec-type="Specimens examined"><title>Specimens examined.</title><p>Thailand, Sakon Nakhon, Phu Phan national park, <named-content xmlns:xlink="http://www.w3.org/1999/xlink" content-type="dwc:verbatimCoordinates" xlink:type="simple">17°4.0'N, 103°58.0'E</named-content>, 1 Oct 2007, <italic>S. Bunwong</italic> 332 (KKU, US); Phu Phan national park, 14 Dec 1982, <italic>Koyama, H.Terao &amp; Th. Wongprasert</italic> T-31007 (L); Phu Phan national park, 14 Dec 1982, <italic>Koyama, H.Terao &amp; Th. Wongprasert</italic> T-31054 (BKF); Phu Phan national park, 12 Nov 1984, <italic>G. Murata, C. Phengklai, S. Mitsuta, T. Yahara, H. Nagamasu &amp; N. Nantasan</italic> T-50638 (BKF); Phu Phan national park, 12 Nov 1984, <italic>G. Murata, C. Phengklai, S. Mitsuta, T. Yahara, H. Nagamasu &amp; N. Nantasan</italic> T-51352 (BKF); Phu Phan national park, 25 Nov 1962, <italic>P. Suvanakoses</italic> 1947 (BKF); Nong Khai, Phu Woa, 21 Oct 2007, <italic>S. Bunwong</italic> 336 (KKU, US); route number 212, 15 Dec 1982, <italic>Koyama, H.Terao &amp; Th. Wongprasert</italic> T-31068 (BKF); Bung Kla, 8 Nov 1996, <italic>C. Niyomdham</italic> 4897 (BKF); Bung Kla, 17 Nov 1966, <italic>T. Smitinand</italic> 10097 (BKF, L); Udon Thani, 29 Sep 2007, <italic>S. Bunwong</italic> 327 (KKU, US); Mukdahan, Nikomkamsoi, Phu Moo, 11 Dec 1982, <italic>Koyama, H.Terao &amp; Th. Wongprasert</italic> T-30837 (AAU, BKF); route number 2030,13 Dec 1982, <italic>Koyama, H.Terao &amp; Th. Wongprasert</italic> T-30954 (BKF); Kalasin, Sahatsakhan, 20 Oct 1975, <italic>S. Sutheesorn</italic> 3500 (BK); Chaiyaphum, Pha Hin Ngam, 21 Nov 1992, <italic>S. Suddee</italic> 6 (BKF).</p></tp:treatment-sec><tp:treatment-sec sec-type="Diagnostic characters"><title>Diagnostic characters.</title><p><italic><tp:taxon-name>Camchaya spinulifera</tp:taxon-name></italic> is recognized by having the longest marginal spines on their phyllaries of any species, and the lack of glands on the phyllaries.</p></tp:treatment-sec><tp:treatment-sec sec-type="Ecology"><title>Ecology.</title><p>Rocky area in dipterocarp forest, alt. 200–300 m; flowering September to December.</p><!--PageBreak--></tp:treatment-sec><tp:treatment-sec sec-type="Vernacular name"><title>Vernacular name.</title><p>Phu Muang (พู่ม่วง), Up-Pa-Kud (อุปคุต).</p></tp:treatment-sec><tp:treatment-sec><!--Section generated to contain objects referenced in tp:taxon-treatment.--><fig id="F6" position="float" orientation="portrait"><label>Figure 6.</label><caption><p>Morphology of <italic><tp:taxon-name>Vernonieae</tp:taxon-name></italic> in Thailand 2. <bold>A</bold> <italic><tp:taxon-name>Camchaya gracilis</tp:taxon-name></italic> <bold>B</bold> <italic><tp:taxon-name>Camchaya loloana</tp:taxon-name></italic> <bold>C</bold> <italic><tp:taxon-name>Camchaya loloana</tp:taxon-name></italic> var. <italic>mukdahanensis</italic> <bold>D</bold> <italic><tp:taxon-name>Camchaya pentagona</tp:taxon-name></italic> <bold>E–F</bold> <italic><tp:taxon-name>Camchaya spinulifera</tp:taxon-name></italic> <bold>G</bold> <italic><tp:taxon-name>Camchaya tenuiflora</tp:taxon-name></italic> <bold>H–I</bold> <italic><tp:taxon-name>Camchaya thailandica</tp:taxon-name></italic>.</p></caption><graphic xmlns:xlink="http://www.w3.org/1999/xlink" xlink:href="phytokeys-037-025-g006.jpg" position="float" orientation="portrait" xlink:type="simple"/></fig></tp:treatment-sec></tp:taxon-treatment>
