# Supplementary material for: Revisions and key to the Vernonieae (Compositae) of Thailand
Source: PhytoKeys. 2014 May 13;(37):25–101. doi: 10.3897/phytokeys.37.6499 (PMC4023333; doi:10.3897/phytokeys.37.6499)
Supplement: XML Treatment for Camchaya tenuiflora [file phytokeys.37.6499-treatment28.xml]

<!DOCTYPE tp:taxon-treatment
  PUBLIC "-//TaxonX//DTD Taxonomic Treatment Publishing DTD v0 20100105//EN" "tax-treatment-NSO.dtd">
<tp:taxon-treatment xmlns:tp="http://www.plazi.org/taxpub"><tp:treatment-meta><mixed-citation publication-type="journal"><person-group><name><surname>Bunwong</surname><given-names>Sukhonthip</given-names></name><name><surname>Chantaranothai</surname><given-names>Pranom</given-names></name><name><surname>Keeley</surname><given-names>Sterling C.</given-names></name></person-group><article-title>Revisions and key to the Vernonieae (Compositae) of Thailand</article-title><source>PhytoKeys</source><day>13</day><month>5</month><year>2014</year><volume>2014</volume><issue>37</issue><fpage>25</fpage><lpage>101</lpage><pub-id pub-id-type="doi">10.3897/phytokeys.37.6499</pub-id></mixed-citation></tp:treatment-meta><tp:nomenclature><tp:taxon-name>
                        <tp:taxon-name-part taxon-name-part-type="genus">Camchaya</tp:taxon-name-part>
                        <tp:taxon-name-part taxon-name-part-type="species">tenuiflora</tp:taxon-name-part>
                        <object-id xmlns:xlink="http://www.w3.org/1999/xlink" xlink:type="simple">urn:lsid:ipni.org:names:188174-1:1.1.1.2</object-id>
                        <object-id xmlns:xlink="http://www.w3.org/1999/xlink" xlink:type="simple">http://species-id.net/wiki/Camchaya_tenuiflora</object-id>
                    </tp:taxon-name><tp:taxon-authority>Kerr, Bull. Misc. Inform., Kew. 1935: 327. 1935.</tp:taxon-authority></tp:nomenclature><tp:treatment-sec sec-type="Type"><title>Type.</title><p>Thailand, Bangkok, <italic>A.F.G. Kerr</italic> 20563 (holotype: BK!, isotype: E!, isotype: K!, isotype: L!, isotype: P!). <xref ref-type="fig" rid="F6">Fig. 6G</xref>.</p></tp:treatment-sec><tp:treatment-sec sec-type="Description"><title>Description.</title><p>Annual herbs, 20–70 cm tall. Stems erect, terete, inconspicuously ribbed, scabrous with uniseriate and T-shaped hairs. Leaves alternate, ovate or lanceolate, 3–10 by 1.5–2.5 cm, margin serrate, apex acute, base attenuate, chartaceous; both surfaces scabrous with whip-shaped hairs, cylindrical hairs and capitate glands; lateral veins 5–10-paired; petioles up to 10 mm long. Capitulescences terminal and axillary, paniculate and solitary. Capitula campanulate, 8–10 mm long, pedunculate. Receptacle convex, 1.5–3 mm in diam., glabrous. Involucres campanulate, in 6–7 series, 8–9 mm long, 6–10 mm in diam. Phyllaries imbricate, light green with purple apex, margin with spines up to 5 mm long, outer surface arachnoid glandular; the outer and the middle ones lanceolate, apex spinose; the inner ones lanceolate to oblong apex acuminate. Florets 40–60; corollas funnelform, purple or white, puberulous, glands capitate; corolla tubes 4–6 mm long; corolla lobes 1.5–2.5 mm long. Anthers ca. 2 mm long, apical appendage acute, base rounded. Styles purple, 4–7 mm long, branches 1.5–1.7 mm long. Achenes obovate, 1.5–1.7 mm long, glabrous, 10-ribbed. Pappus in 1 series of bristles, 1–4 mm long, present in some florets, deciduous.</p></tp:treatment-sec><tp:treatment-sec sec-type="Distribution"><title>Distribution.</title><p>Thailand: Chiang Mai, Chiang Rai, Loei, Chaiyaphum, Nakhon Ratchasima. Endemic.</p></tp:treatment-sec><tp:treatment-sec sec-type="Specimens examined"><title>Specimens examined.</title><p>Thailand, Loei, Nahaew, Phu Suan Sai national park, <named-content xmlns:xlink="http://www.w3.org/1999/xlink" content-type="dwc:verbatimCoordinates" xlink:type="simple">17°30.21'N, 100°56.35'E</named-content>, 6 Nov 2007, <italic>S. Bunwong</italic> 348 (KKU, US); Phu Suan Sai national park, <italic>R. Pooma</italic> 1231 (BKF); Chiang Rai, Wieng Pa Pao, 26 Oct 1997, <italic>J.F.Maxwell</italic> 197-1215 (BKF); Nakhon Ratchasima, Bua Yai, 1 Nov 1931, <italic>Put</italic> 4264 (BK, E, K, P).</p></tp:treatment-sec><tp:treatment-sec sec-type="Diagnostic characters"><title>Diagnostic characters.</title><p><italic><tp:taxon-name>Camchaya tenuiflora</tp:taxon-name></italic> differs from <italic><tp:taxon-name>Camchaya loloana</tp:taxon-name></italic> by its longer marginal spine on phyllaries and leaf surfaces without T-shaped hair.</p></tp:treatment-sec><tp:treatment-sec sec-type="Ecology"><title>Ecology.</title><p>Open area in evergreen forest, alt. 700 m; flowering October to December.</p></tp:treatment-sec><tp:treatment-sec sec-type="Vernacular name"><title>Vernacular name.</title><p>Phu Ra Wee (พู่ระวี).</p></tp:treatment-sec><tp:treatment-sec><!--Section generated to contain objects referenced in tp:taxon-treatment.--><fig id="F6" position="float" orientation="portrait"><label>Figure 6.</label><caption><p>Morphology of <italic><tp:taxon-name>Vernonieae</tp:taxon-name></italic> in Thailand 2. <bold>A</bold> <italic><tp:taxon-name>Camchaya gracilis</tp:taxon-name></italic> <bold>B</bold> <italic><tp:taxon-name>Camchaya loloana</tp:taxon-name></italic> <bold>C</bold> <italic><tp:taxon-name>Camchaya loloana</tp:taxon-name></italic> var. <italic>mukdahanensis</italic> <bold>D</bold> <italic><tp:taxon-name>Camchaya pentagona</tp:taxon-name></italic> <bold>E–F</bold> <italic><tp:taxon-name>Camchaya spinulifera</tp:taxon-name></italic> <bold>G</bold> <italic><tp:taxon-name>Camchaya tenuiflora</tp:taxon-name></italic> <bold>H–I</bold> <italic><tp:taxon-name>Camchaya thailandica</tp:taxon-name></italic>.</p></caption><graphic xmlns:xlink="http://www.w3.org/1999/xlink" xlink:href="phytokeys-037-025-g006.jpg" position="float" orientation="portrait" xlink:type="simple"/></fig></tp:treatment-sec></tp:taxon-treatment>
