# Supplementary material for: Revisions and key to the Vernonieae (Compositae) of Thailand
Source: PhytoKeys. 2014 May 13;(37):25–101. doi: 10.3897/phytokeys.37.6499 (PMC4023333; doi:10.3897/phytokeys.37.6499)
Supplement: XML Treatment for Camchaya thailandica [file phytokeys.37.6499-treatment29.xml]

<!DOCTYPE tp:taxon-treatment
  PUBLIC "-//TaxonX//DTD Taxonomic Treatment Publishing DTD v0 20100105//EN" "tax-treatment-NSO.dtd">
<tp:taxon-treatment xmlns:tp="http://www.plazi.org/taxpub"><tp:treatment-meta><mixed-citation publication-type="journal"><person-group><name><surname>Bunwong</surname><given-names>Sukhonthip</given-names></name><name><surname>Chantaranothai</surname><given-names>Pranom</given-names></name><name><surname>Keeley</surname><given-names>Sterling C.</given-names></name></person-group><article-title>Revisions and key to the Vernonieae (Compositae) of Thailand</article-title><source>PhytoKeys</source><day>13</day><month>5</month><year>2014</year><volume>2014</volume><issue>37</issue><fpage>25</fpage><lpage>101</lpage><pub-id pub-id-type="doi">10.3897/phytokeys.37.6499</pub-id></mixed-citation></tp:treatment-meta><tp:nomenclature><tp:taxon-name>
                        <tp:taxon-name-part taxon-name-part-type="genus">Camchaya</tp:taxon-name-part>
                        <tp:taxon-name-part taxon-name-part-type="species">thailandica</tp:taxon-name-part>
                        <object-id xmlns:xlink="http://www.w3.org/1999/xlink" xlink:type="simple">urn:lsid:ipni.org:names:77119225-1:1.5</object-id>
                        <object-id xmlns:xlink="http://www.w3.org/1999/xlink" xlink:type="simple">http://species-id.net/wiki/Camchaya_thailandica</object-id>
                    </tp:taxon-name><tp:taxon-authority>Bunwong, Chantar. &amp; S.C.Keeley, PhytoKeys 12: 53–57. 2012.</tp:taxon-authority></tp:nomenclature><tp:treatment-sec sec-type="Type"><title>Type.</title><p>Thailand. Prov. Udon Thani, rare on rocky area in Phu Phrabat historical park, <italic>S. Bunwong</italic> 328 (holotype KKU!, isotype US!). <xref ref-type="fig" rid="F6">Figs 6H–I</xref>.</p><!--PageBreak--></tp:treatment-sec><tp:treatment-sec sec-type="Description"><title>Description.</title><p>Annual herbs, 50–100 cm tall. Stems erect, terete, inconspicuously ribbed; scabrous with uniseriate hairs, T-shaped hairs and glands. Leaves alternate, elliptic to oblong, 3–8 by 2–3 cm, margin serrate, apex acute, base attenuate, chartaceous; both surfaces puberulous with cylindrical hairs, T-shaped hairs and capitate glands; lateral veins 5–10-paired; petioles up to 2 cm long. Capitulescences terminal and axillary, corymbose. Capitula campanulate, 8–10 mm long, pedunculate. Receptacle convex, 2.5–3 mm in diam., glabrous. Involucres broadly campanulate, in 5–6 series, 7–8 mm long, 5–6 mm in diam. Phyllaries imbricate, light green with purple apex, margin pale without spine, outer surface arachnoid glandular; the outer and the middle ones ovate, apex acuminate; the inner ones lanceolate to oblong, apex acuminate. Florets 50–70; corollas funnelform, purple, puberulous, glands capitate; corolla tubes 6–7 mm long; corolla lobes 2.5–3 mm long. Anthers ca. 2 mm long, apical appendage acute, base rounded. Styles purple, 6–7 mm long, branches 2–2.5 mm long. Achenes obovate, ca. 1.5 mm long, glandular, 10-ribbed. Pappus in 1 series of bristles, 1–2 mm long, present in some florets, deciduous.</p></tp:treatment-sec><tp:treatment-sec sec-type="Distribution"><title>Distribution.</title><p>Thailand: Udon Thani. Endemic.</p></tp:treatment-sec><tp:treatment-sec sec-type="Specimens examined"><title>Specimens examined.</title><p>Thailand. Udon Thani, Ban Phue district, Phu Phrabat historical park, <named-content xmlns:xlink="http://www.w3.org/1999/xlink" content-type="dwc:verbatimCoordinates" xlink:type="simple">17°43.84'N, 102°29.65'E</named-content>, <italic>S. Bunwong</italic> 328 (KKU, US).</p></tp:treatment-sec><tp:treatment-sec sec-type="Diagnostic characters"><title>Diagnostic characters.</title><p>This species is similar to <italic><tp:taxon-name>Vernonia gracilis</tp:taxon-name></italic> in having ovate phyllaries which its without marginal spine but differs in 10-ribbed achenes and broadly ovate leaf shape.</p></tp:treatment-sec><tp:treatment-sec sec-type="Ecology"><title>Ecology.</title><p>Rocky areas in dipterocarp forest, alt. 300 m; flowering November to December.</p></tp:treatment-sec><tp:treatment-sec sec-type="Vernacular name"><title>Vernacular name.</title><p>Muk Udon (มุกอุดร).</p></tp:treatment-sec><tp:treatment-sec><!--Section generated to contain objects referenced in tp:taxon-treatment.--><fig id="F6" position="float" orientation="portrait"><label>Figure 6.</label><caption><p>Morphology of <italic><tp:taxon-name>Vernonieae</tp:taxon-name></italic> in Thailand 2. <bold>A</bold> <italic><tp:taxon-name>Camchaya gracilis</tp:taxon-name></italic> <bold>B</bold> <italic><tp:taxon-name>Camchaya loloana</tp:taxon-name></italic> <bold>C</bold> <italic><tp:taxon-name>Camchaya loloana</tp:taxon-name></italic> var. <italic>mukdahanensis</italic> <bold>D</bold> <italic><tp:taxon-name>Camchaya pentagona</tp:taxon-name></italic> <bold>E–F</bold> <italic><tp:taxon-name>Camchaya spinulifera</tp:taxon-name></italic> <bold>G</bold> <italic><tp:taxon-name>Camchaya tenuiflora</tp:taxon-name></italic> <bold>H–I</bold> <italic><tp:taxon-name>Camchaya thailandica</tp:taxon-name></italic>.</p></caption><graphic xmlns:xlink="http://www.w3.org/1999/xlink" xlink:href="phytokeys-037-025-g006.jpg" position="float" orientation="portrait" xlink:type="simple"/></fig></tp:treatment-sec></tp:taxon-treatment>
