# Supplementary material for: Revisions and key to the Vernonieae (Compositae) of Thailand
Source: PhytoKeys. 2014 May 13;(37):25–101. doi: 10.3897/phytokeys.37.6499 (PMC4023333; doi:10.3897/phytokeys.37.6499)
Supplement: XML Treatment for Cyanthillium [file phytokeys.37.6499-treatment30.xml]

<!DOCTYPE tp:taxon-treatment
  PUBLIC "-//TaxonX//DTD Taxonomic Treatment Publishing DTD v0 20100105//EN" "tax-treatment-NSO.dtd">
<tp:taxon-treatment xmlns:tp="http://www.plazi.org/taxpub"><tp:treatment-meta><mixed-citation publication-type="journal"><person-group><name><surname>Bunwong</surname><given-names>Sukhonthip</given-names></name><name><surname>Chantaranothai</surname><given-names>Pranom</given-names></name><name><surname>Keeley</surname><given-names>Sterling C.</given-names></name></person-group><article-title>Revisions and key to the Vernonieae (Compositae) of Thailand</article-title><source>PhytoKeys</source><day>13</day><month>5</month><year>2014</year><volume>2014</volume><issue>37</issue><fpage>25</fpage><lpage>101</lpage><pub-id pub-id-type="doi">10.3897/phytokeys.37.6499</pub-id></mixed-citation></tp:treatment-meta><tp:nomenclature><tp:taxon-name>
                        <tp:taxon-name-part taxon-name-part-type="genus">Cyanthillium</tp:taxon-name-part>
                        <object-id xmlns:xlink="http://www.w3.org/1999/xlink" xlink:type="simple">urn:lsid:ipni.org:names:8489-1:1.1.2.2.1.2</object-id>
                        <object-id xmlns:xlink="http://www.w3.org/1999/xlink" xlink:type="simple">http://species-id.net/wiki/Cyanthillium</object-id>
                    </tp:taxon-name><tp:taxon-authority>Blume, Bidjr. Fl. Ned. Ind. 15: 889. 1826.</tp:taxon-authority></tp:nomenclature><tp:treatment-sec sec-type="Type"><title>Type.</title><p><italic><tp:taxon-name>Cyanthillium villosum</tp:taxon-name></italic> Blume. Bijdr. Fl. Ned. Ind. 15: 889. 1826.</p></tp:treatment-sec><tp:treatment-sec sec-type="Description"><title>Description.</title><p>Annual herbs. Stems erect, pubescent with T-shaped hairs. Leaves simple, alternate, petiolate; lamina ovate, lanceolate, elliptic or rhombic, pubescent, margin serrate or undulate, apex acute or acuminate, base attenuate, chartaceous. Capitulescences terminal or axillary. Capitula discoid, homogamous, pedunculate, florets bisexual and fertile. Involucre imbricate, persistent. Corollas funnelform, purple to white, actinomorphic, corolla lobes 5. Anthers 5, syngenesious. Styles purple, 2-branched, inner surface covered with stigmatic papillae, outer surface covered with sweeping hairs reaching below style bifurcation. Achenes clavate or turbinate, 5–10-ribbed, carpopodium present. Pappus in one or two series, persistent, the outer ones are shorter than the inner ones. Pollen echinolophate, 3-porate, with micropuncta.</p><p>Three species are recognized in Thailand.</p><!--PageBreak--></tp:treatment-sec><tp:treatment-sec sec-type="Key to the species"><title>Key to the species</title><table-wrap content-type="key" position="anchor" orientation="portrait"><table><tbody><tr><td rowspan="1" colspan="1">1</td><td rowspan="1" colspan="1">Pappus in 2-series; capitula narrowly campanulate with 25–30 florets</td><td rowspan="1" colspan="1">2</td></tr><tr><td rowspan="1" colspan="1">–</td><td rowspan="1" colspan="1">Pappus in 1-series; capitula subglobose with 80–120 florets</td><td rowspan="1" colspan="1"><italic><tp:taxon-name>Cyanthillium patulum</tp:taxon-name></italic></td></tr><tr><td rowspan="1" colspan="1">2</td><td rowspan="1" colspan="1">Herbs up to 1 m tall, stems and involucres sericeous; achene indistinctly ribbed</td><td rowspan="1" colspan="1"><italic><tp:taxon-name>Cyanthillium cinereum</tp:taxon-name></italic></td></tr><tr><td rowspan="1" colspan="1">–</td><td rowspan="1" colspan="1">Herbs up to 2 m tall, stems and involucres pilose-villose to tomentose; achene with distinct 5–8 ribs</td><td rowspan="1" colspan="1"><italic><tp:taxon-name>Cyanthillium montanum</tp:taxon-name></italic></td></tr></tbody></table></table-wrap></tp:treatment-sec></tp:taxon-treatment>
