# Supplementary material for: Revisions and key to the Vernonieae (Compositae) of Thailand
Source: PhytoKeys. 2014 May 13;(37):25–101. doi: 10.3897/phytokeys.37.6499 (PMC4023333; doi:10.3897/phytokeys.37.6499)
Supplement: XML Treatment for Cyanthillium montanum [file phytokeys.37.6499-treatment32.xml]

<!DOCTYPE tp:taxon-treatment
  PUBLIC "-//TaxonX//DTD Taxonomic Treatment Publishing DTD v0 20100105//EN" "tax-treatment-NSO.dtd">
<tp:taxon-treatment xmlns:tp="http://www.plazi.org/taxpub"><tp:treatment-meta><mixed-citation publication-type="journal"><person-group><name><surname>Bunwong</surname><given-names>Sukhonthip</given-names></name><name><surname>Chantaranothai</surname><given-names>Pranom</given-names></name><name><surname>Keeley</surname><given-names>Sterling C.</given-names></name></person-group><article-title>Revisions and key to the Vernonieae (Compositae) of Thailand</article-title><source>PhytoKeys</source><day>13</day><month>5</month><year>2014</year><volume>2014</volume><issue>37</issue><fpage>25</fpage><lpage>101</lpage><pub-id pub-id-type="doi">10.3897/phytokeys.37.6499</pub-id></mixed-citation></tp:treatment-meta><tp:nomenclature><tp:taxon-name>
                        <tp:taxon-name-part taxon-name-part-type="genus">Cyanthillium</tp:taxon-name-part>
                        <tp:taxon-name-part taxon-name-part-type="species">montanum</tp:taxon-name-part>
                        <object-id xmlns:xlink="http://www.w3.org/1999/xlink" xlink:type="simple">urn:lsid:ipni.org:names:77138521-1</object-id>
                        <object-id xmlns:xlink="http://www.w3.org/1999/xlink" xlink:type="simple">http://species-id.net/wiki/Cyanthillium_montanum</object-id>
                    </tp:taxon-name><tp:taxon-authority>(C.B.Clarke) Bunwong, Chantar. &amp; S.C.Keeley</tp:taxon-authority><tp:taxon-status xmlns:xlink="http://www.w3.org/1999/xlink" xlink:type="simple">comb. &amp; stat. nov.</tp:taxon-status><tp:nomenclature-citation-list><tp:nomenclature-citation><tp:taxon-name>Vernonia cinerea</tp:taxon-name><comment> b. <italic>montana</italic> C.B.Clarke, Comp. Ind.: 21. 1876.</comment></tp:nomenclature-citation><tp:nomenclature-citation><tp:taxon-name>Vernonia cinerea</tp:taxon-name><comment> var. <italic>montana</italic> (C.B.Clarke) Kosterm., Blumea 1: 416. 1935.</comment></tp:nomenclature-citation></tp:nomenclature-citation-list></tp:nomenclature><tp:treatment-sec sec-type="Type"><title>Type.</title><p>India, Assam, Khasi hill (not seen). <xref ref-type="fig" rid="F7">Fig. 7B</xref>.</p></tp:treatment-sec><tp:treatment-sec sec-type="Description"><title>Description.</title><p>Annual herbs, 1–2 m tall. Stems erect, conspicuously ribbed, pilose-villose. Leaves 7–8 by 2–4 cm, ovate or ovate-lanceolate, margin serrate or dentate, apex acute, base attenuate, chartaceous; upper surface puberulous glandular; lower surface villose with whip-shaped hairs, T-shaped hairs and capitate glands; lateral veins 5–7-paired; petioles up to 2 cm long. Capitulescences terminal or axillary, paniculate. Capitula narrowly campanulate, 5–7 mm long, pedunculate. Receptacle flat, 2–2.5 mm in diam., glabrous. Involucres narrowly campanulate, in 3–4 series, 5–6 mm long, 3–4 mm in diam. Phyllaries imbricate, purplish, margin piliferous, outer surface hirsute without glands; the outer and the middle ones lanceolate, acuminate; the inner ones lanceolate to oblong, apex acuminate. Florets 20–30; corollas funnelform, purple, corolla tubes 4–5 mm long; corolla lobes ca. 2 mm long. Anthers 0.5–2 mm long, apical appendage acute, base obtuse. Styles purple, 5–6 mm long, branches 1–2 mm long. Achenes clavate, 1.5–2 mm long, 5–8-ribbed, densely pubescent with twin hairs and capitate glands. Pappus in 2 series of bristles, the inner ones 5–6 mm long.</p></tp:treatment-sec><tp:treatment-sec sec-type="Distribution"><title>Distribution.</title><p>Thailand: Chiang Mai, Nan, Loei, Khon Kaen, Nakhon Ratchasima, Ubon Ratchathani. Laos, Myanmar, Vietnam, Indonesia (Sumatra).</p></tp:treatment-sec><tp:treatment-sec sec-type="Specimens examined"><title>Specimens examined.</title><p>Thailand, Loei, Phu Ruea national park, <named-content xmlns:xlink="http://www.w3.org/1999/xlink" content-type="dwc:verbatimCoordinates" xlink:type="simple">17°28.29'N, 101°21.10'E</named-content>, <!--PageBreak--><italic>S. Bunwong</italic> 16, (KKU), <italic>S. Bunwong</italic> 62 (KKU); Chiang Mai, Mae Rim district, Pong Yang or rock town, <named-content xmlns:xlink="http://www.w3.org/1999/xlink" content-type="dwc:verbatimCoordinates" xlink:type="simple">18°56.15'N, 98°49.36'E</named-content>, 10 Dec 2007, <italic>S. Bunwong</italic> 371 (KKU, US); Doi Sutep, 22 Feb 1988, <italic>J.F. Maxwell</italic> 88-213 (CMU); Doi Sutep, 1 Aug 1958, <italic>Th. Sørensen, K. Larsen</italic>&amp; <italic>B. Hansen</italic> 6588 (BKF, C); Doi Inthanon,8 Jan 1983, <italic>H. Koyama, H. Terao &amp; Th. Wongprasert</italic> T-32130 (BKF); Chiangdao, 9 Feb 1983, <italic>H. Koyama, H. Terao &amp; Th. Wongprasert</italic> T-33279 (BKF); Chiangdao, 3 Jan 1990, <italic>J.F. Maxwell</italic> 90-10 (CMU, E, L); Doi Maeya, 19 Jan 1983, <italic>H. Koyama, H. Terao &amp; Th. Wongprasert</italic> T-32800 (BKF); Hod, 11 Jan 1983, <italic>H. Koyama</italic>, <italic>H. Terao</italic>&amp; <italic>Th. Wongprasert</italic> T-32307 (BKF); Doi Anga, 16 Jan 1935, <italic>H.B.G. Garrett</italic> 922 (AAU, BKF E, L, P); Mae Thang, Doi Chang, 24 Oct 1979, <italic>T. Shimizu, H. Toyokuni, H. Koyama, T. Yahama &amp; T. Santisuk</italic> T-20676 (BKF); Loei, Phu Kra Dung national park, 1 Sep 1988, <italic>H. Takahashi &amp; M.N. Tamura</italic> T- 63331 (BKF); Phu Rue national park, 23 Dec 1982, <italic>H. Koyama, H. Terao &amp; Th. Wongprasert</italic> T-31565 (BKF); Kanchanaburi, Bo Ploi, 8 Nov 1979, <italic>T. Shimizu, H. Toyokuni, H. Koyama, T. Yahama &amp; C. Niyomdham</italic> T-22031 (BKF).</p></tp:treatment-sec><tp:treatment-sec sec-type="Diagnostic characters"><title>Diagnostic characters.</title><p><italic><tp:taxon-name>Cyanthillium montanum</tp:taxon-name></italic> is separated from <italic><tp:taxon-name>Cyanthillium cinereum</tp:taxon-name></italic> by having villose to tomentose hairs on stems, branches, lower leaf surfaces and involucres, rather than appressed sericeous hairs. This species restricted to pine oak forest on the mountains.</p></tp:treatment-sec><tp:treatment-sec sec-type="Ecology"><title>Ecology.</title><p>Hill evergreen or pine-oak forest, alt. 500–1000 m; flowering October to March.</p></tp:treatment-sec><tp:treatment-sec sec-type="Vernacular name"><title>Vernacular name.</title><p>Pliw Doi (ปลิวดอย).</p></tp:treatment-sec><tp:treatment-sec><!--Section generated to contain objects referenced in tp:taxon-treatment.--><fig id="F7" position="float" orientation="portrait"><label>Figure 7.</label><caption><p>Morphology of <italic><tp:taxon-name>Vernonieae</tp:taxon-name></italic> in Thailand 3. <bold>A</bold> <italic><tp:taxon-name>Cyanthillium cinereum</tp:taxon-name></italic> <bold>B</bold> <italic><tp:taxon-name>Cyanthillium montanum</tp:taxon-name></italic> <bold>C</bold> <italic><tp:taxon-name>Cyanthillium patulum</tp:taxon-name></italic> <bold>D</bold> <italic><tp:taxon-name>Decaneuropsis cumingiana</tp:taxon-name></italic> <bold>E</bold> <italic><tp:taxon-name>Decaneuropsis eberhardtii</tp:taxon-name></italic> <bold>F</bold> <italic><tp:taxon-name>Decaneuropsis garrettiana</tp:taxon-name></italic>.</p></caption><graphic xmlns:xlink="http://www.w3.org/1999/xlink" xlink:href="phytokeys-037-025-g007.jpg" position="float" orientation="portrait" xlink:type="simple"/></fig></tp:treatment-sec></tp:taxon-treatment>
