# Supplementary material for: Revisions and key to the Vernonieae (Compositae) of Thailand
Source: PhytoKeys. 2014 May 13;(37):25–101. doi: 10.3897/phytokeys.37.6499 (PMC4023333; doi:10.3897/phytokeys.37.6499)
Supplement: XML Treatment for Cyanthillium patulum [file phytokeys.37.6499-treatment33.xml]

<!DOCTYPE tp:taxon-treatment
  PUBLIC "-//TaxonX//DTD Taxonomic Treatment Publishing DTD v0 20100105//EN" "tax-treatment-NSO.dtd">
<tp:taxon-treatment xmlns:tp="http://www.plazi.org/taxpub"><tp:treatment-meta><mixed-citation publication-type="journal"><person-group><name><surname>Bunwong</surname><given-names>Sukhonthip</given-names></name><name><surname>Chantaranothai</surname><given-names>Pranom</given-names></name><name><surname>Keeley</surname><given-names>Sterling C.</given-names></name></person-group><article-title>Revisions and key to the Vernonieae (Compositae) of Thailand</article-title><source>PhytoKeys</source><day>13</day><month>5</month><year>2014</year><volume>2014</volume><issue>37</issue><fpage>25</fpage><lpage>101</lpage><pub-id pub-id-type="doi">10.3897/phytokeys.37.6499</pub-id></mixed-citation></tp:treatment-meta><tp:nomenclature><tp:taxon-name>
                        <tp:taxon-name-part taxon-name-part-type="genus">Cyanthillium</tp:taxon-name-part>
                        <tp:taxon-name-part taxon-name-part-type="species">patulum</tp:taxon-name-part>
                        <object-id xmlns:xlink="http://www.w3.org/1999/xlink" xlink:type="simple">urn:lsid:ipni.org:names:962414-1:1.1.2.1.1.2</object-id>
                        <object-id xmlns:xlink="http://www.w3.org/1999/xlink" xlink:type="simple">http://species-id.net/wiki/Cyanthillium_patulum</object-id>
                    </tp:taxon-name><tp:taxon-authority>(Aiton) H.Rob. Proc. Biol. Soc. Washington 103(1): 252. 1990.</tp:taxon-authority><tp:nomenclature-citation-list><tp:nomenclature-citation><tp:taxon-name>Conyza patula</tp:taxon-name><comment> Aiton., Hortus Kew. 3: 184. 1789.</comment></tp:nomenclature-citation><tp:nomenclature-citation><tp:taxon-name>Vernonia patula</tp:taxon-name><comment> (Aiton) Merrill, Philipp. J. Sci., C, 3: 439. 1909.</comment></tp:nomenclature-citation></tp:nomenclature-citation-list></tp:nomenclature><tp:treatment-sec sec-type="Type"><title>Type.</title><p>China, Cult. 1758, Philip Miller s.n. (not seen). <xref ref-type="fig" rid="F7">Fig. 7C</xref>.</p></tp:treatment-sec><tp:treatment-sec sec-type="Description"><title>Description.</title><p>Annual herbs, 1–2 m tall. Stems erect, conspicuously ribbed, white sericeous. Leaves 3–10 by 2–5 cm, elliptic to ovate or slightly rhombic, margin serrate or slightly sinuate, apex acute or obtuse, base attenuate, chartaceous; upper surface puberulous glandular;lower surface sericeous with T-shaped hairs and capitate glands; lateral veins 4–8-paired; petioles up to 2 cm long. Capitulescences terminal or axillary, paniculate. Capitula broadly campanulate or subglobose, 7–10 mm long, pedunculate. Receptacle flat, 2–3 mm in diam., glabrous. Involucres hemispherical, in 4–5 series, 6–7 mm long, 5–6 mm in diam. Phyllaries imbricate, light green, margin piliferous, outer surface arachnoid glandular; the outer and the middle ones lanceolate, apex acuminate or aristate; the inner ones lanceolate to oblong, apex acuminate. Florets 80–120; corollas funnelform, purple or white, corolla tubes 4–5 mm long; corolla lobes ca. 2 mm long. Anthers 1.5–2 mm long, apical appendage acute, base obtuse. Styles purple, 4–5 mm long, branches 1–1.5 mm long. Achenes turbinate, 1–1.5 mm long, 5-ribbed, glandular. Pappus in 1 series of bristles, 2–3 mm long, deciduous.</p></tp:treatment-sec><tp:treatment-sec sec-type="Distribution"><title>Distribution.</title><p>Thailand: Nan, Sukhothai, Mukdahan, Buri Ram, Ubon Ratchathani, Bangkok, Samut Prakan, Prachin Buri, Surat Thani. China, India, Malay Peninsula, Laos, Myanmar, Philippines, New Guinea.</p><!--PageBreak--></tp:treatment-sec><tp:treatment-sec sec-type="Specimens examined"><title>Specimens examined.</title><p>Thailand, Ubon Ratchathani, Chong Mek border crossing, <named-content xmlns:xlink="http://www.w3.org/1999/xlink" content-type="dwc:verbatimCoordinates" xlink:type="simple">15°8.02'N, 105°28.01'E</named-content>, 27 Oct 2007, <italic>S. Bunwong</italic> 341 (KKU, US); Nan, Chieng Klang, 28 Nov 1986, <italic>Y. Paisooksantivatana</italic> 1879-86 (BK); Sukhothai, 2 Nov, 1971, <italic>J.F. Maxwell</italic> 71-643 (BK, L); Mukdahan, Ban Wan, 6 Jun 1932, <italic>M.C. Lakshnakara</italic> 948 (BK, BM, K); Buri Ram, 24 Nov 1976, <italic>C. Phengklai et al.</italic> 3392 (BKF); Samut Prakan, 1 Feb 1970, <italic>J.F. Maxwell</italic> 70-19 (BK, L); Nakon Sawan, 1 Jul 1920, <italic>Vanpruk</italic> 1015 (BKF, K); Prachin Buri, Chakan, 30 Jan 1983, <italic>H. Koyama, H. Terao &amp; Th. Wongprasert</italic> T-33138 (AAU, BKF, L); Surat Thani, Kiriras to Nikoon, 21 Oct 1970, <italic>S. Sutheesorn</italic> 1875 (BK).</p></tp:treatment-sec><tp:treatment-sec sec-type="Diagnostic characters"><title>Diagnostic characters.</title><p><italic><tp:taxon-name>Cyanthillium patulum</tp:taxon-name></italic> differs from <italic><tp:taxon-name>Cyanthillium cinereum</tp:taxon-name></italic> by having only single series of pappus, a 5-ribbed achenes without hair and a globose capitula.</p></tp:treatment-sec><tp:treatment-sec sec-type="Ecology"><title>Ecology.</title><p>Open area in dry evergreen forest or secondary forest, alt. 0–100 m; flowering August to February.</p></tp:treatment-sec><tp:treatment-sec sec-type="Vernacular name"><title>Vernacular name.</title><p>Mud Muang (หมุดม่วง).</p></tp:treatment-sec><tp:treatment-sec><!--Section generated to contain objects referenced in tp:taxon-treatment.--><fig id="F7" position="float" orientation="portrait"><label>Figure 7.</label><caption><p>Morphology of <italic><tp:taxon-name>Vernonieae</tp:taxon-name></italic> in Thailand 3. <bold>A</bold> <italic><tp:taxon-name>Cyanthillium cinereum</tp:taxon-name></italic> <bold>B</bold> <italic><tp:taxon-name>Cyanthillium montanum</tp:taxon-name></italic> <bold>C</bold> <italic><tp:taxon-name>Cyanthillium patulum</tp:taxon-name></italic> <bold>D</bold> <italic><tp:taxon-name>Decaneuropsis cumingiana</tp:taxon-name></italic> <bold>E</bold> <italic><tp:taxon-name>Decaneuropsis eberhardtii</tp:taxon-name></italic> <bold>F</bold> <italic><tp:taxon-name>Decaneuropsis garrettiana</tp:taxon-name></italic>.</p></caption><graphic xmlns:xlink="http://www.w3.org/1999/xlink" xlink:href="phytokeys-037-025-g007.jpg" position="float" orientation="portrait" xlink:type="simple"/></fig></tp:treatment-sec></tp:taxon-treatment>
