# Supplementary material for: Revisions and key to the Vernonieae (Compositae) of Thailand
Source: PhytoKeys. 2014 May 13;(37):25–101. doi: 10.3897/phytokeys.37.6499 (PMC4023333; doi:10.3897/phytokeys.37.6499)
Supplement: XML Treatment for Decaneuropsis cumingiana [file phytokeys.37.6499-treatment35.xml]

<!DOCTYPE tp:taxon-treatment
  PUBLIC "-//TaxonX//DTD Taxonomic Treatment Publishing DTD v0 20100105//EN" "tax-treatment-NSO.dtd">
<tp:taxon-treatment xmlns:tp="http://www.plazi.org/taxpub"><tp:treatment-meta><mixed-citation publication-type="journal"><person-group><name><surname>Bunwong</surname><given-names>Sukhonthip</given-names></name><name><surname>Chantaranothai</surname><given-names>Pranom</given-names></name><name><surname>Keeley</surname><given-names>Sterling C.</given-names></name></person-group><article-title>Revisions and key to the Vernonieae (Compositae) of Thailand</article-title><source>PhytoKeys</source><day>13</day><month>5</month><year>2014</year><volume>2014</volume><issue>37</issue><fpage>25</fpage><lpage>101</lpage><pub-id pub-id-type="doi">10.3897/phytokeys.37.6499</pub-id></mixed-citation></tp:treatment-meta><tp:nomenclature><tp:taxon-name>
                        <tp:taxon-name-part taxon-name-part-type="genus">Decaneuropsis</tp:taxon-name-part>
                        <tp:taxon-name-part taxon-name-part-type="species">cumingiana</tp:taxon-name-part>
                        <object-id xmlns:xlink="http://www.w3.org/1999/xlink" xlink:type="simple">urn:lsid:ipni.org:names:77094684-1:1.1</object-id>
                        <object-id xmlns:xlink="http://www.w3.org/1999/xlink" xlink:type="simple">http://species-id.net/wiki/Decaneuropsis_cumingiana</object-id>
                    </tp:taxon-name><tp:taxon-authority>(Benth.) H.Rob. &amp; Skvarla, Proc. Biol. Soc. Washington 120(3): 364. 2007.</tp:taxon-authority><tp:nomenclature-citation-list><tp:nomenclature-citation><tp:taxon-name>Vernonia cumingiana</tp:taxon-name><comment> Benth. in Hook.f., Kew J. 4: 232. 1852.</comment></tp:nomenclature-citation><tp:nomenclature-citation><tp:taxon-name>Decaneuropsis cumingiana</tp:taxon-name><comment> Type. Philippines, <italic>M. Cuming</italic> 1092 (holotype: G!). <xref ref-type="fig" rid="F7">Fig. 7D</xref>.</comment></tp:nomenclature-citation><tp:nomenclature-citation><tp:taxon-name>Vernonia sangka</tp:taxon-name><comment> Kerr, Bull. Misc. Inform. Kew 1935: 329. 1935.</comment></tp:nomenclature-citation><tp:nomenclature-citation><tp:taxon-name>Decaneuropsis cumingiana</tp:taxon-name><comment> Type: Thailand, Kanchanaburu, Sangka, <italic>A.F.G. Kerr</italic> 8302 (holotype: K!).</comment></tp:nomenclature-citation></tp:nomenclature-citation-list></tp:nomenclature><tp:treatment-sec sec-type="Description"><title>Description.</title><p>Climbing or scandent shrubs, 3–10 m tall. Stems sprawling, young branches rounded, inconspicuously ribbed, ferruginous tomentose. Leaves 7–10 by 3–4 cm, elliptic to oblong-elliptic, margin entire, apex acute, base cuneate, subcoriaceous; upper surfaces puberulous with glands, lower surface sericeous with whip-shaped hairs, cylindrical hairs and capitate glands; lateral veins 5–6-paired; petioles up to 1 cm long. Capitulescences terminal and axillary, paniculate. Capitula campanulate, 12–15 mm long, pedunculate. Receptacle flat, 4–4.5 mm in diam., hairy. Involucres campanulate, in 5–6 series, 7–8 mm long, 6–7 mm in diam. Phyllaries imbricate, dull green, margin piliferous, outer surface ferruginous tomentose, glands capitate; the outer and the middle ones ovate, apex acute; the inner ones lanceolate to oblong, apex acute. Florets 20–30; corollas funnelform, purple, glandular, corolla tubes 5–6.5 mm long; corolla lobes ca. 2 mm long. Anthers 2.8–3 mm long, apical appendage acute, base obtuse. Styles purple, 7–7.5 mm long, branches 3.5–4 mm long. Achenes clavate, 3–3.5 mm long, 10-ribbed, puberulous without glands. Pappus in 2 series of bristles, the outer ones are shorter than the inner ones, the inner ones 9–9.5 mm long, persistent.</p></tp:treatment-sec><tp:treatment-sec sec-type="Distribution"><title>Distribution.</title><p>Thailand: Chiang Mai, Nan, Lampang, Phetchabun, Kanchanaburi, Phra Nakhon Si Ayutthaya, Saraburi, Nakhon Nayok, Yala. Hong Kong, India, Laos, Myanmar, Vietnam, Philippines, New Guinea.</p></tp:treatment-sec><tp:treatment-sec sec-type="Specimens examined"><title>Specimens examined.</title><p>Thailand, Phetchabun, Nam Nao national park, <named-content xmlns:xlink="http://www.w3.org/1999/xlink" content-type="dwc:verbatimCoordinates" xlink:type="simple">16°44.29'N, 101°34.19'E</named-content>, 18 Mar 2003, <italic>S. Bunwong</italic> 74 (KKU); Chiang Mai, Doi Sutep,15 Apr 1910, <italic>A.F.G. Kerr</italic> 1114 (BK, BM, K); Doi Sutep, 16 Feb 1958, <italic>Th. Sørensen, K. Larsen &amp; B. Hansen</italic> 6942 (C, K); Lampang, 6 Mar 2525, <italic>Winit</italic> 1287 (BK, BKF, K), 31 Mar 1930, <italic>Winit</italic> 1916 (K); Saraburi, Mauk Lek, 9 Nov 1924, <italic>A. Marcan</italic> 1844 (BK, BM, K); Yala, Banang Sata, 10 Dec 1966, <italic>B. Sangkhachand</italic> 1409 (BKF).</p></tp:treatment-sec><tp:treatment-sec sec-type="Diagnostic characters"><title>Diagnostic characters.</title><p><italic><tp:taxon-name>Decaneuropsis cumingiana</tp:taxon-name></italic> is recognized by its ferruginous pubescence on the leaves and phyllaries.</p></tp:treatment-sec><tp:treatment-sec sec-type="Ecology"><title>Ecology.</title><p>Evergreen or pine-oak forest, alt. 200–850 m; flowering November to April.</p></tp:treatment-sec><tp:treatment-sec sec-type="Vernacular name"><title>Vernacular name.</title><p>Phaya Rak Pa (พญารักป่า), Pan Sieng (พันเซียง).</p><!--PageBreak--></tp:treatment-sec><tp:treatment-sec><!--Section generated to contain objects referenced in tp:taxon-treatment.--><fig id="F7" position="float" orientation="portrait"><label>Figure 7.</label><caption><p>Morphology of <italic><tp:taxon-name>Vernonieae</tp:taxon-name></italic> in Thailand 3. <bold>A</bold> <italic><tp:taxon-name>Cyanthillium cinereum</tp:taxon-name></italic> <bold>B</bold> <italic><tp:taxon-name>Cyanthillium montanum</tp:taxon-name></italic> <bold>C</bold> <italic><tp:taxon-name>Cyanthillium patulum</tp:taxon-name></italic> <bold>D</bold> <italic><tp:taxon-name>Decaneuropsis cumingiana</tp:taxon-name></italic> <bold>E</bold> <italic><tp:taxon-name>Decaneuropsis eberhardtii</tp:taxon-name></italic> <bold>F</bold> <italic><tp:taxon-name>Decaneuropsis garrettiana</tp:taxon-name></italic>.</p></caption><graphic xmlns:xlink="http://www.w3.org/1999/xlink" xlink:href="phytokeys-037-025-g007.jpg" position="float" orientation="portrait" xlink:type="simple"/></fig></tp:treatment-sec></tp:taxon-treatment>
