# Supplementary material for: Revisions and key to the Vernonieae (Compositae) of Thailand
Source: PhytoKeys. 2014 May 13;(37):25–101. doi: 10.3897/phytokeys.37.6499 (PMC4023333; doi:10.3897/phytokeys.37.6499)
Supplement: XML Treatment for Decaneuropsis eberhardtii [file phytokeys.37.6499-treatment36.xml]

<!DOCTYPE tp:taxon-treatment
  PUBLIC "-//TaxonX//DTD Taxonomic Treatment Publishing DTD v0 20100105//EN" "tax-treatment-NSO.dtd">
<tp:taxon-treatment xmlns:tp="http://www.plazi.org/taxpub"><tp:treatment-meta><mixed-citation publication-type="journal"><person-group><name><surname>Bunwong</surname><given-names>Sukhonthip</given-names></name><name><surname>Chantaranothai</surname><given-names>Pranom</given-names></name><name><surname>Keeley</surname><given-names>Sterling C.</given-names></name></person-group><article-title>Revisions and key to the Vernonieae (Compositae) of Thailand</article-title><source>PhytoKeys</source><day>13</day><month>5</month><year>2014</year><volume>2014</volume><issue>37</issue><fpage>25</fpage><lpage>101</lpage><pub-id pub-id-type="doi">10.3897/phytokeys.37.6499</pub-id></mixed-citation></tp:treatment-meta><tp:nomenclature><tp:taxon-name>
                        <tp:taxon-name-part taxon-name-part-type="genus">Decaneuropsis</tp:taxon-name-part>
                        <tp:taxon-name-part taxon-name-part-type="species">eberhardtii</tp:taxon-name-part>
                        <object-id xmlns:xlink="http://www.w3.org/1999/xlink" xlink:type="simple">urn:lsid:ipni.org:names:77094685-1:1.1</object-id>
                        <object-id xmlns:xlink="http://www.w3.org/1999/xlink" xlink:type="simple">http://species-id.net/wiki/Decaneuropsis_eberhardtii</object-id>
                    </tp:taxon-name><tp:taxon-authority>(Gagnep.) H.Rob. &amp; Skvarla, Proc. Biol. Soc. Washington 120(3): 365. 2007.</tp:taxon-authority><tp:nomenclature-citation-list><tp:nomenclature-citation><tp:taxon-name>Vernonia eberhardtii</tp:taxon-name><comment> Gagnep., Bull. Mus. Natl. Hist. Nat.: 489. 1919.</comment></tp:nomenclature-citation><tp:nomenclature-citation><tp:taxon-name>Decaneuropsis eberhardtii</tp:taxon-name><comment> Type. Vietnam, Tonkin, <italic>Eberhardt</italic> 4230 (holotype: P!). <xref ref-type="fig" rid="F7">Fig. 7E</xref>.</comment></tp:nomenclature-citation><tp:nomenclature-citation><tp:taxon-name>Vernonia craibiana</tp:taxon-name><comment> Kerr, Bull. Misc. Inform. Kew 1935: 328. 1935.</comment></tp:nomenclature-citation><tp:nomenclature-citation><tp:taxon-name>Decaneuropsis eberhardtii</tp:taxon-name><comment> Type: Thailand, <italic>A.F.G. Kerr</italic> 9969 (holotype: K!, isotype: L!, isotype: P!).</comment></tp:nomenclature-citation></tp:nomenclature-citation-list></tp:nomenclature><tp:treatment-sec sec-type="Description"><title>Description.</title><p>Climbing or scandent shrubs. Stems sprawling, young branches inconspicuously ribbed, puberulous. Leaves 10–15 by 5–7 cm, elliptic or obovate, margin entire, apex acute, base cuneate, subcoriaceous; both surfaces puberulous with cylindrical hairs, lateral veins 5–7-paired; petioles up to 1 cm long. Capitulescences terminal and axillary, paniculate. Capitula campanulate, 10–15 mm long, pedunculate. Receptacle flat, 2–3 mm in diam., hairy. Involucres campanulate, in 4–5 series, 7–8 mm long, 4–5 mm in diam. Phyllaries imbricate, dark green or purple apically, margin piliferous, outer surface puberulous without glands; the outer and the middle ones ovate, acute or apiculate; the inner ones ovate or ovate-lanceolate, apex acute or obtuse. Florets 11–13; corollas funnelform, purple, glabrous; corolla tubes 5–5.5 mm long; corolla lobes 2–2.5 mm long. Anthers 3–3.5 mm long, apical appendage acute, base acute. Styles purple, 6–6.5 mm long, branches 4–5 mm long. Achenes turbinate, 2.5–3 mm long, 10-ribbed, covered with dense hairs. Pappus in 2 series of bristles, the inner ones 6–7 mm long, persistent.</p></tp:treatment-sec><tp:treatment-sec sec-type="Distribution"><title>Distribution.</title><p>Thailand: Mae Hong Son, Chiang Mai, Lampang, Phetchabun, Nakhon Ratchasima, Chaiyaphum, Kanchanaburi, Yala. Myanmar, Vietnam.</p></tp:treatment-sec><tp:treatment-sec sec-type="Specimens examined"><title>Specimens examined.</title><p>Thailand, Chaiyaphum, Chulabhorn Dam, <named-content xmlns:xlink="http://www.w3.org/1999/xlink" content-type="dwc:verbatimCoordinates" xlink:type="simple">16°32.09'N, 101°38.93'E</named-content>, 6 Nov 2007, <italic>S. Bunwong</italic> 384 (KKU, US); Mae Hong Son, Pai, 30 may 1977, <italic>T. Santisuk</italic> 1122 (BKF); Chiang Mai, Doi Sutep, 8 Apr 1992, <italic>J.F. Maxwell</italic> 92-129 (E, L); Doi Sutep, 21 Oct 1922, <italic>A.F.G. Kerr</italic> 6413 (K, P); Doi Chiangdao, 21 Mar 1956, <italic>H.B.G. Garrett</italic> 1483 (K, L, P); Lampang, Jae Son, 29 Mar 1996, <italic>J.F. Maxwell</italic> 96-466 (BKF); Jae Son, 1 Feb 1997, <italic>J.F. Maxwell</italic> 97-101 (BKF); Phetchabun, Nam Nao national park, 26 Dec 2007, <italic>S. Bunwong</italic> 376 (KKU, US); Nakhon Ratchasima, Kao Lem, 27 Dec 1980, <italic>Put</italic> 3553 (BK, BM, E, K, P); Kao Lem, 17 Dec 1962, <italic>C. Phengklai</italic> 562 (BKF); Chaiyaphum, 20 Dec 1971, <italic>C.F. van Beusekom, C. Phengklai, R. Geesink &amp; B. Wongwan</italic> 4459 (BKF, C, K, L); Kanchanaburi, Thong Pha Phume, 10 Jan 1985, <italic>H. Koyama, F. Konta &amp; W. Nanakorn</italic> T-48974 (BKF); Thong Pha Phume, 14 Nov 1971, <italic>C.F. van Beusekom, C. Phengklai, R. Geesink &amp; B. Wongwan</italic> 3774 (BKF, C, K, L, P); Yala, Banang Sata, Tal To waterfall, 10 Dec 1966, <italic>B. Sangkhachand</italic> 3064 (BKF).</p></tp:treatment-sec><tp:treatment-sec sec-type="Diagnostic characters"><title>Diagnostic characters.</title><p><italic><tp:taxon-name>Decaneuropsis eberhardtii</tp:taxon-name></italic> differs from <italic><tp:taxon-name>Decaneuropsis cumingiana</tp:taxon-name></italic> by having white hairs on leaves and phyllaries.</p></tp:treatment-sec><tp:treatment-sec sec-type="Ecology"><title>Ecology.</title><p>Dry evergreen forest, alt. 500–800 m; flowering December to February.</p></tp:treatment-sec><tp:treatment-sec sec-type="Vernacular name"><title>Vernacular name.</title><p>Ya Kaa Krua (ยาแก้เครือ).</p><!--PageBreak--></tp:treatment-sec><tp:treatment-sec><!--Section generated to contain objects referenced in tp:taxon-treatment.--><fig id="F7" position="float" orientation="portrait"><label>Figure 7.</label><caption><p>Morphology of <italic><tp:taxon-name>Vernonieae</tp:taxon-name></italic> in Thailand 3. <bold>A</bold> <italic><tp:taxon-name>Cyanthillium cinereum</tp:taxon-name></italic> <bold>B</bold> <italic><tp:taxon-name>Cyanthillium montanum</tp:taxon-name></italic> <bold>C</bold> <italic><tp:taxon-name>Cyanthillium patulum</tp:taxon-name></italic> <bold>D</bold> <italic><tp:taxon-name>Decaneuropsis cumingiana</tp:taxon-name></italic> <bold>E</bold> <italic><tp:taxon-name>Decaneuropsis eberhardtii</tp:taxon-name></italic> <bold>F</bold> <italic><tp:taxon-name>Decaneuropsis garrettiana</tp:taxon-name></italic>.</p></caption><graphic xmlns:xlink="http://www.w3.org/1999/xlink" xlink:href="phytokeys-037-025-g007.jpg" position="float" orientation="portrait" xlink:type="simple"/></fig></tp:treatment-sec></tp:taxon-treatment>
