# Supplementary material for: Revisions and key to the Vernonieae (Compositae) of Thailand
Source: PhytoKeys. 2014 May 13;(37):25–101. doi: 10.3897/phytokeys.37.6499 (PMC4023333; doi:10.3897/phytokeys.37.6499)
Supplement: XML Treatment for Decaneuropsis garrettiana [file phytokeys.37.6499-treatment37.xml]

<!DOCTYPE tp:taxon-treatment
  PUBLIC "-//TaxonX//DTD Taxonomic Treatment Publishing DTD v0 20100105//EN" "tax-treatment-NSO.dtd">
<tp:taxon-treatment xmlns:tp="http://www.plazi.org/taxpub"><tp:treatment-meta><mixed-citation publication-type="journal"><person-group><name><surname>Bunwong</surname><given-names>Sukhonthip</given-names></name><name><surname>Chantaranothai</surname><given-names>Pranom</given-names></name><name><surname>Keeley</surname><given-names>Sterling C.</given-names></name></person-group><article-title>Revisions and key to the Vernonieae (Compositae) of Thailand</article-title><source>PhytoKeys</source><day>13</day><month>5</month><year>2014</year><volume>2014</volume><issue>37</issue><fpage>25</fpage><lpage>101</lpage><pub-id pub-id-type="doi">10.3897/phytokeys.37.6499</pub-id></mixed-citation></tp:treatment-meta><tp:nomenclature><tp:taxon-name>
                        <tp:taxon-name-part taxon-name-part-type="genus">Decaneuropsis</tp:taxon-name-part>
                        <tp:taxon-name-part taxon-name-part-type="species">garrettiana</tp:taxon-name-part>
                        <object-id xmlns:xlink="http://www.w3.org/1999/xlink" xlink:type="simple">urn:lsid:ipni.org:names:77094686-1:1.1</object-id>
                        <object-id xmlns:xlink="http://www.w3.org/1999/xlink" xlink:type="simple">http://species-id.net/wiki/Decaneuropsis_garrettiana</object-id>
                    </tp:taxon-name><tp:taxon-authority>(Craib) H.Rob. &amp; Skvarla, Proc. Biol. Soc. Washington 120(3): 365. 2007.</tp:taxon-authority><tp:nomenclature-citation-list><tp:nomenclature-citation><tp:taxon-name>Vernonia garrettiana</tp:taxon-name><comment> Craib, Bull. Misc. Inform., Kew. 1915: 431. 1915.</comment></tp:nomenclature-citation></tp:nomenclature-citation-list></tp:nomenclature><tp:treatment-sec sec-type="Type"><title>Type.</title><p>Thailand, Lampang, Me Maw, <italic>A.F.G. Kerr</italic> 2341 (isotype: BM!, isotype: E!, holotype: K!). <xref ref-type="fig" rid="F7">Fig. 7F</xref>.</p></tp:treatment-sec><tp:treatment-sec sec-type="Description"><title>Description.</title><p>Climbing or scandent shrubs, young branches terete, inconspicuously ribbed, puberulous. Leaves 9–25 by 4–15 cm, elliptic or obovate, margin entire, apex acute, base cuneate, chartaceous; upper surface puberulous without glands; lower surface puberulous with whip-shaped hairs, cylindrical hairs and capitate glands, lateral veins 4–11-paired; petioles up to 3.5 cm long. Capitulescences terminal and axillary, paniculate. Capitula campanulate, 12–15 mm long, pedunculate. Receptacle flat, 5–5.5 mm in diam., hairy. Involucres campanulate, in 5–6 series, 10–12 mm long, 8–8.5 mm in diam. Phyllaries imbricate, green, margin piliferous, outer surface puberulous without glands; the outer and the middle ones ovate or ovate-lanceolate, obtuse; the inner ones obovate-lanceolate, apex obtuse. Florets 20–30; corollas funnelform, dark purple, glandular; corolla tubes 7–8 mm long; corolla lobes ca. 2 mm long. Anthers 3–3.5 mm long, apical appendage acute, base acute. Styles white, 7–7.5 mm long, branches 3.5–4 mm long. Achenes subterete, 2.8–3 mm long, 10-ribbed, covered with dense hairs without glands. Pappus in 2 series of bristles, the inner ones 6.5–8.5 mm long, persistent.</p></tp:treatment-sec><tp:treatment-sec sec-type="Distribution"><title>Distribution.</title><p>Thailand: Chiang Mai, Chiang Rai, Lampang, Phrae, Kanchanaburi. Myanmar.</p></tp:treatment-sec><tp:treatment-sec sec-type="Specimens examined"><title>Specimens examined.</title><p>Thailand, Chiang Mai, Doi Chiangdao wildlife sanctuary, <named-content xmlns:xlink="http://www.w3.org/1999/xlink" content-type="dwc:verbatimCoordinates" xlink:type="simple">19°24.11'N, 98°55.10'E</named-content>, 20 Dec 2003, <italic>S. Bunwong</italic> 75 (KKU); Chiang Mai, Fang, 26 Jan 1973, <italic>S. Sutheesorn</italic> 2287 (BK); Doi Inthanon, 5 Dec 1969, <italic>C.F. van Beusekom &amp; C. Phengklai</italic> 2316 (AAU, BKF, C, E, L, P); Muang District, 14 Feb 1990, <italic>R. Pooma</italic> 386 (BKF); Muang District, 20 Dec 1963, <italic>S. Phusamseang</italic> 66 (BKF, K, L); Muang District, 12 Dec 1997, <italic>W. Pongamornkul</italic> 23 (QBG); Muang District, 24 Dec 1997, <italic>W. Pongamornkul</italic> 48 (QBG); Muang District, 25 May 1995, <italic>W. Nanakorn et al.</italic> 5337 (QBG); Chiang Rai, Chiang kaung, 10 Jan 1922, <italic>H.B.G. Garrett</italic> 130 (BK, BKF, K); Thoeng, 23 Jan 1970, <italic>S. Sutheesorn</italic> 1639 (BK); Kanchanaburi, 15 Jan 1926, <italic>A.F.G. Kerr</italic> 10216 (BK, BM, K).</p></tp:treatment-sec><tp:treatment-sec sec-type="Diagnostic characters"><title>Diagnostic characters.</title><p><italic><tp:taxon-name>Decaneuropsis garrettiana</tp:taxon-name></italic> is distinguished from <italic><tp:taxon-name>Decaneuropsis cumingiana</tp:taxon-name></italic> and <italic><tp:taxon-name>Decaneuropsis eberhardtii</tp:taxon-name></italic> by its obtuse phyllaries.</p></tp:treatment-sec><tp:treatment-sec sec-type="Ecology"><title>Ecology.</title><p>Mixed deciduous, evergreen or pine-oak forest, alt. 400–800 m; flowering November to February.</p></tp:treatment-sec><tp:treatment-sec sec-type="Vernacular name"><title>Vernacular name.</title><p>Krue Muang Doi (เครือม่วงดอย).</p><!--PageBreak--></tp:treatment-sec><tp:treatment-sec><!--Section generated to contain objects referenced in tp:taxon-treatment.--><fig id="F7" position="float" orientation="portrait"><label>Figure 7.</label><caption><p>Morphology of <italic><tp:taxon-name>Vernonieae</tp:taxon-name></italic> in Thailand 3. <bold>A</bold> <italic><tp:taxon-name>Cyanthillium cinereum</tp:taxon-name></italic> <bold>B</bold> <italic><tp:taxon-name>Cyanthillium montanum</tp:taxon-name></italic> <bold>C</bold> <italic><tp:taxon-name>Cyanthillium patulum</tp:taxon-name></italic> <bold>D</bold> <italic><tp:taxon-name>Decaneuropsis cumingiana</tp:taxon-name></italic> <bold>E</bold> <italic><tp:taxon-name>Decaneuropsis eberhardtii</tp:taxon-name></italic> <bold>F</bold> <italic><tp:taxon-name>Decaneuropsis garrettiana</tp:taxon-name></italic>.</p></caption><graphic xmlns:xlink="http://www.w3.org/1999/xlink" xlink:href="phytokeys-037-025-g007.jpg" position="float" orientation="portrait" xlink:type="simple"/></fig></tp:treatment-sec></tp:taxon-treatment>
