# Supplementary material for: Revisions and key to the Vernonieae (Compositae) of Thailand
Source: PhytoKeys. 2014 May 13;(37):25–101. doi: 10.3897/phytokeys.37.6499 (PMC4023333; doi:10.3897/phytokeys.37.6499)
Supplement: XML Treatment for Elephantopus [file phytokeys.37.6499-treatment38.xml]

<!DOCTYPE tp:taxon-treatment
  PUBLIC "-//TaxonX//DTD Taxonomic Treatment Publishing DTD v0 20100105//EN" "tax-treatment-NSO.dtd">
<tp:taxon-treatment xmlns:tp="http://www.plazi.org/taxpub"><tp:treatment-meta><mixed-citation publication-type="journal"><person-group><name><surname>Bunwong</surname><given-names>Sukhonthip</given-names></name><name><surname>Chantaranothai</surname><given-names>Pranom</given-names></name><name><surname>Keeley</surname><given-names>Sterling C.</given-names></name></person-group><article-title>Revisions and key to the Vernonieae (Compositae) of Thailand</article-title><source>PhytoKeys</source><day>13</day><month>5</month><year>2014</year><volume>2014</volume><issue>37</issue><fpage>25</fpage><lpage>101</lpage><pub-id pub-id-type="doi">10.3897/phytokeys.37.6499</pub-id></mixed-citation></tp:treatment-meta><tp:nomenclature><tp:taxon-name>
                        <tp:taxon-name-part taxon-name-part-type="genus">Elephantopus</tp:taxon-name-part>
                        <object-id xmlns:xlink="http://www.w3.org/1999/xlink" xlink:type="simple">urn:lsid:ipni.org:names:73926-3:1.1</object-id>
                        <object-id xmlns:xlink="http://www.w3.org/1999/xlink" xlink:type="simple">http://species-id.net/wiki/Elephantopus</object-id>
                    </tp:taxon-name><tp:taxon-authority>L., Sp. Pl.: 814. 1753.</tp:taxon-authority></tp:nomenclature><tp:treatment-sec sec-type="Type"><title>Type.</title><p><italic><tp:taxon-name>Elephantopus scaber</tp:taxon-name></italic> L., Sp. Pl.: 814. 1753.</p></tp:treatment-sec><tp:treatment-sec sec-type="Description"><title>Description.</title><p>Annual or perennial herbs. Stems rosulate or caulescent, surface pubescent. Leaves simple, alternate or rosette, usually petiolate; lamina obovate, oblanceolate, elliptic, pilose-villose glandular; margin crenate, dentate or serrate; apex acute or obtuse, base attenuate, usually chartaceous. Capitulescences terminal or axillary, scapose or paniculate. Capitula discoid, tubular; clusters subtended by secondary foliose bracts, homogamous; florets bisexual and fertile. Phyllaries 8, in 2 series, decussate, persistent, oblong, outer surface puberulous or sometimes pilose-villose, glands capitate. Florets 4; corollas purple or white, glabrous or glandular, zygomorphic; corolla tubes slender; corolla lobes 5. Anthers 5, syngenesious, apical appendage acute, anther base not calcarate. Styles purple or white, 2–3-branched, inner surface covered with stigmatic papillae, outer surface covered with sweeping hairs reaching to below style bifurcation. Achenes usually clavate, 10-ribbed, pubescent, carpopodium present. Pappus in 1 series of usually 5 bristles dilated at base. Pollen lophate, 3-porate, without micropuncta.</p><p>Two species are recognized in Thailand.</p></tp:treatment-sec><tp:treatment-sec sec-type="Key to the species"><title>Key to the species</title><table-wrap content-type="key" position="anchor" orientation="portrait"><table><tbody><tr><td rowspan="1" colspan="1">1</td><td rowspan="1" colspan="1">Leaves cauline; capitulescences terminal and axillary</td><td rowspan="1" colspan="1"><italic><tp:taxon-name>Elephantopus mollis</tp:taxon-name></italic></td></tr><tr><td rowspan="1" colspan="1">–</td><td rowspan="1" colspan="1">Leaves rosulate; capitulescences scapiform</td><td rowspan="1" colspan="1"><italic><tp:taxon-name>Elephantopus scaber</tp:taxon-name></italic></td></tr></tbody></table></table-wrap></tp:treatment-sec></tp:taxon-treatment>
