# Supplementary material for: Revisions and key to the Vernonieae (Compositae) of Thailand
Source: PhytoKeys. 2014 May 13;(37):25–101. doi: 10.3897/phytokeys.37.6499 (PMC4023333; doi:10.3897/phytokeys.37.6499)
Supplement: XML Treatment for Elephantopus mollis [file phytokeys.37.6499-treatment39.xml]

<!DOCTYPE tp:taxon-treatment
  PUBLIC "-//TaxonX//DTD Taxonomic Treatment Publishing DTD v0 20100105//EN" "tax-treatment-NSO.dtd">
<tp:taxon-treatment xmlns:tp="http://www.plazi.org/taxpub"><tp:treatment-meta><mixed-citation publication-type="journal"><person-group><name><surname>Bunwong</surname><given-names>Sukhonthip</given-names></name><name><surname>Chantaranothai</surname><given-names>Pranom</given-names></name><name><surname>Keeley</surname><given-names>Sterling C.</given-names></name></person-group><article-title>Revisions and key to the Vernonieae (Compositae) of Thailand</article-title><source>PhytoKeys</source><day>13</day><month>5</month><year>2014</year><volume>2014</volume><issue>37</issue><fpage>25</fpage><lpage>101</lpage><pub-id pub-id-type="doi">10.3897/phytokeys.37.6499</pub-id></mixed-citation></tp:treatment-meta><tp:nomenclature><tp:taxon-name>
                        <tp:taxon-name-part taxon-name-part-type="genus">Elephantopus</tp:taxon-name-part>
                        <tp:taxon-name-part taxon-name-part-type="species">mollis</tp:taxon-name-part>
                        <object-id xmlns:xlink="http://www.w3.org/1999/xlink" xlink:type="simple">urn:lsid:ipni.org:names:202942-1:1.5</object-id>
                        <object-id xmlns:xlink="http://www.w3.org/1999/xlink" xlink:type="simple">http://species-id.net/wiki/Elephantopus_mollis</object-id>
                    </tp:taxon-name><tp:taxon-authority>Kunth in Humb., Bonpl. &amp; Kunth, Nov. Gen. Sp. 4: 26. 1820.</tp:taxon-authority><tp:nomenclature-citation-list><tp:nomenclature-citation><tp:taxon-name>Elephantopus tomentosus</tp:taxon-name><comment> Koster, Blumea 1: 464. 1935, non L.</comment></tp:nomenclature-citation></tp:nomenclature-citation-list></tp:nomenclature><tp:treatment-sec sec-type="Type"><title>Type.</title><p>Venezuala, Caracas, <italic>Humboldt &amp; Bonpland</italic> 627 (holotype: P!). <xref ref-type="fig" rid="F8">Fig. 8A</xref>.</p><fig id="F8" position="float" orientation="portrait"><label>Figure 8.</label><caption><p>Morphology of <italic><tp:taxon-name>Vernonieae</tp:taxon-name></italic> in Thailand 4. <bold>A</bold> <italic><tp:taxon-name>Elephantopus mollis</tp:taxon-name></italic> <bold>B–C</bold> <italic><tp:taxon-name>Elephantopus scaber</tp:taxon-name></italic> <bold>D</bold> <italic><tp:taxon-name>Elephantopus scaber</tp:taxon-name></italic> var. <italic>penicillatus</italic> <bold>E–F</bold> <italic><tp:taxon-name>Pseudelephantopus spicatus</tp:taxon-name></italic>.</p></caption><graphic xmlns:xlink="http://www.w3.org/1999/xlink" xlink:href="phytokeys-037-025-g008.jpg" position="float" orientation="portrait" xlink:type="simple"/></fig></tp:treatment-sec><tp:treatment-sec sec-type="Description"><title>Description.</title><p>Perennial herbs, 0.5-2.0 m tall. Stems caulescent, erect or procumbent, terete, inconspicuously ribbed, pilose. Leaves alternate, 10–20 by 3–5 cm, elliptic or oblong, margin crenate, apex acute, base attenuate, subcoriaceous; both surfaces sparsely pilose with filiform hairs, cylindrical hairs and capitate glands; lateral veins 10–16-paired; petioles up to 10 mm long. Capitulescences terminal and axillary, paniculate. Foliose bracts 3, deltoid. Capitula tubular, 7–8 mm long. Receptacle flat, ca. 1 mm in diam., glabrous. Involucres tubular, 6.5–8 mm long, 3–4 mm in diam. Phyllaries 8, in 2 series, decussate, light green, margin entire, outer surface puberulous, without glands; the outer ovate, apex acute; the inner ones lanceolate, apex acuminate. Florets 4; corollas white, zygomorphic, glabrous; corolla tubes <!--PageBreak-->slender, 3–5 mm long; corolla lobes bilabiate, 1.5–2 mm long. Anthers ca. 1 mm long, apical appendage acute, base rounded. Styles white, 4–5 mm long, branches ca. 1 mm long. Achenes clavate, 2.5–3 mm long, pubescent, densely covered with twin hairs but lacking glands, inconspicuously ribbed. Pappus of 5 bristles in one series, dilated at base, 2.5–4.5 mm long.</p></tp:treatment-sec><tp:treatment-sec sec-type="Distribution"><title>Distribution.</title><p>Thailand: Nakhon Ratchasima; Ubon Ratchathani, Satun, Songkhla. Pantropics.</p></tp:treatment-sec><tp:treatment-sec sec-type="Specimens examined"><title>Specimens examined.</title><p>Thailand, Ubon Ratchathani, Chong Mek border crossing, <named-content xmlns:xlink="http://www.w3.org/1999/xlink" content-type="dwc:verbatimCoordinates" xlink:type="simple">15°8.02'N, 105°28.01'E</named-content>, 27 Oct 2007, <italic>S. Bunwong</italic> 340 (KKU, US); Nakhon Ratchasima, Hui Thaleng, 28 Dec 1928, <italic>Put</italic> 2205 (BM); Satun, 28 Jan 1961, <italic>T. Smitinand</italic> 7194 (BKF); SongKhla, Had Yai, 23 Jan 1986, <italic>J.F. Maxwell</italic> 86-47 (BK, CMU, L).</p></tp:treatment-sec><tp:treatment-sec sec-type="Diagnostic characters"><title>Diagnostic characters.</title><p><italic><tp:taxon-name>Elephantopus mollis</tp:taxon-name></italic> is cleary recognized by its cauline leaves and completely white flowers.</p></tp:treatment-sec><tp:treatment-sec sec-type="Ecology"><title>Ecology.</title><p>Evergreen forest, alt. 0–100 m; flowering October to December.</p></tp:treatment-sec><tp:treatment-sec sec-type="Vernacular name"><title>Vernacular name.</title><p>Doo Mai Ru Lom (โด่ไม่รู้ล้ม), Hun Huay (หุนหวย).</p><!--PageBreak--></tp:treatment-sec></tp:taxon-treatment>
