# Supplementary material for: Revisions and key to the Vernonieae (Compositae) of Thailand
Source: PhytoKeys. 2014 May 13;(37):25–101. doi: 10.3897/phytokeys.37.6499 (PMC4023333; doi:10.3897/phytokeys.37.6499)
Supplement: XML Treatment for Elephantopus scaber [file phytokeys.37.6499-treatment40.xml]

<!DOCTYPE tp:taxon-treatment
  PUBLIC "-//TaxonX//DTD Taxonomic Treatment Publishing DTD v0 20100105//EN" "tax-treatment-NSO.dtd">
<tp:taxon-treatment xmlns:tp="http://www.plazi.org/taxpub"><tp:treatment-meta><mixed-citation publication-type="journal"><person-group><name><surname>Bunwong</surname><given-names>Sukhonthip</given-names></name><name><surname>Chantaranothai</surname><given-names>Pranom</given-names></name><name><surname>Keeley</surname><given-names>Sterling C.</given-names></name></person-group><article-title>Revisions and key to the Vernonieae (Compositae) of Thailand</article-title><source>PhytoKeys</source><day>13</day><month>5</month><year>2014</year><volume>2014</volume><issue>37</issue><fpage>25</fpage><lpage>101</lpage><pub-id pub-id-type="doi">10.3897/phytokeys.37.6499</pub-id></mixed-citation></tp:treatment-meta><tp:nomenclature><tp:taxon-name>
                        <tp:taxon-name-part taxon-name-part-type="genus">Elephantopus</tp:taxon-name-part>
                        <tp:taxon-name-part taxon-name-part-type="species">scaber</tp:taxon-name-part>
                        <object-id xmlns:xlink="http://www.w3.org/1999/xlink" xlink:type="simple">urn:lsid:ipni.org:names:73955-3:1.1</object-id>
                        <object-id xmlns:xlink="http://www.w3.org/1999/xlink" xlink:type="simple">http://species-id.net/wiki/Elephantopus_scaber</object-id>
                    </tp:taxon-name><tp:taxon-authority>L., Sp. Pl.: 814. 1753.</tp:taxon-authority></tp:nomenclature><tp:treatment-sec sec-type="Type"><title>Type.</title><p>Indiis, <italic>Ana-schovadi</italic> in Rheede, Hort. Malab. 10: 13, t.7. 1690. (Lectotype designated by Jeffrey in Jarvis &amp; al. (ed.), Regnum Veg. 127: 44. 1993. <xref ref-type="fig" rid="F8">Figs 8B–C</xref>.</p></tp:treatment-sec><tp:treatment-sec sec-type="Description"><title>Description.</title><p>Perennial herbs. Stems lacking except for the flowering scape, erect, terete, inconspicuously ribbed, sericeous. Leaves in basal rosette at base, obovate or obovate-lanceolate, margin crenate or serrate, apex obtuse or acute, base attenuate, subcoriaceous. Capitulescences terminal, scapose. Foliose bracts 3, deltoid. Capitula tubular. Involucres green or with purple apex. Phyllaries 8, in 2 series, decussate, margin entire or piliferous. Florets 4; corollas salverform, white or purple, zygomorphic. Anthers ca. 2 mm long, apical appendage acute, base acute or rounded. Styles purple. Achenes clavate, 2–3 mm long, pubescent with dense twin hairs, lacking glands. Pappus of 5 bristles with dilated bases in one series, persistent.</p><p>Two varieties are recognized in Thailand.</p></tp:treatment-sec><tp:treatment-sec sec-type="Key to the varieties"><title>Key to the varieties</title><table-wrap content-type="key" position="anchor" orientation="portrait"><table><tbody><tr><td rowspan="1" colspan="1">1</td><td rowspan="1" colspan="1">Leaves and inflorescences densely pilose-tomentose</td><td rowspan="1" colspan="1">var. <italic>penicillatus</italic></td></tr><tr><td rowspan="1" colspan="1">–</td><td rowspan="1" colspan="1">Leaves and inflorescences sparsely pilose</td><td rowspan="1" colspan="1">var. <italic>scaber</italic></td></tr></tbody></table></table-wrap></tp:treatment-sec><tp:treatment-sec><!--Section generated to contain objects referenced in tp:taxon-treatment.--><fig id="F8" position="float" orientation="portrait"><label>Figure 8.</label><caption><p>Morphology of <italic><tp:taxon-name>Vernonieae</tp:taxon-name></italic> in Thailand 4. <bold>A</bold> <italic><tp:taxon-name>Elephantopus mollis</tp:taxon-name></italic> <bold>B–C</bold> <italic><tp:taxon-name>Elephantopus scaber</tp:taxon-name></italic> <bold>D</bold> <italic><tp:taxon-name>Elephantopus scaber</tp:taxon-name></italic> var. <italic>penicillatus</italic> <bold>E–F</bold> <italic><tp:taxon-name>Pseudelephantopus spicatus</tp:taxon-name></italic>.</p></caption><graphic xmlns:xlink="http://www.w3.org/1999/xlink" xlink:href="phytokeys-037-025-g008.jpg" position="float" orientation="portrait" xlink:type="simple"/></fig></tp:treatment-sec></tp:taxon-treatment>
