# Supplementary material for: Revisions and key to the Vernonieae (Compositae) of Thailand
Source: PhytoKeys. 2014 May 13;(37):25–101. doi: 10.3897/phytokeys.37.6499 (PMC4023333; doi:10.3897/phytokeys.37.6499)
Supplement: XML Treatment for Elephantopus scaber var. penicillatus [file phytokeys.37.6499-treatment41.xml]

<!DOCTYPE tp:taxon-treatment
  PUBLIC "-//TaxonX//DTD Taxonomic Treatment Publishing DTD v0 20100105//EN" "tax-treatment-NSO.dtd">
<tp:taxon-treatment xmlns:tp="http://www.plazi.org/taxpub"><tp:treatment-meta><mixed-citation publication-type="journal"><person-group><name><surname>Bunwong</surname><given-names>Sukhonthip</given-names></name><name><surname>Chantaranothai</surname><given-names>Pranom</given-names></name><name><surname>Keeley</surname><given-names>Sterling C.</given-names></name></person-group><article-title>Revisions and key to the Vernonieae (Compositae) of Thailand</article-title><source>PhytoKeys</source><day>13</day><month>5</month><year>2014</year><volume>2014</volume><issue>37</issue><fpage>25</fpage><lpage>101</lpage><pub-id pub-id-type="doi">10.3897/phytokeys.37.6499</pub-id></mixed-citation></tp:treatment-meta><tp:nomenclature><tp:taxon-name>
                        <tp:taxon-name-part taxon-name-part-type="genus">Elephantopus</tp:taxon-name-part>
                        <tp:taxon-name-part taxon-name-part-type="species">scaber</tp:taxon-name-part>
                        <tp:taxon-name-part taxon-name-part-type="infraspecific-rank">var.</tp:taxon-name-part>
                        <tp:taxon-name-part taxon-name-part-type="varietas">penicillatus</tp:taxon-name-part>
                    </tp:taxon-name><tp:taxon-authority>Gagnep., Fl. Indo-Chine [M.H. Lecomte et al.] 3: 503. 1924.</tp:taxon-authority></tp:nomenclature><tp:treatment-sec sec-type="Type"><title>Type.</title><p>Laos, Chedom, <italic>Thorel</italic> 1407 (holotype: K!). <xref ref-type="fig" rid="F8">Fig. 8D</xref>.</p></tp:treatment-sec><tp:treatment-sec sec-type="Description"><title>Description.</title><p>Perennial herbs, 40–100 cm tall. Stems lacking except for inflorescence which is scapose, erect, terete, inconspicuously ribbed and pilose-villose. Leaves in a rosette at base of scape, 6–20 by 6–10 cm, obovate, obovate-lanceolate, elliptic, margin crenate to serrate, apex obtuse, base attenuate, subcoriaceous; upper surface sparsely pilose, without glands; lower surface densely pilose, with filiform cylindrical hairs and capitate glands; lateral veins 7–16-paired; petioles up to 6 cm long. Capitulescences terminal, scapose. Foliose bracts 3, deltoid. Capitula 7–9 mm long. Receptacle flat, ca. 1 mm in diam., glabrous. Involucres tubular, 6.5–8 mm long, 3–4 mm in diam. Phyllaries distichous, decussate, margin entire, outer surface puberulous, glands capitate; the outer ovate-lanceolate, apex acuminate; the inner ones lanceolate or oblong, apex acuminate. Florets 4; corollas salverform, white or purple, zygomorphic, glabrous or rarely hairy; corolla tubes 4–6 mm long; corolla lobes 2.5–3.5 mm long. Anthers ca. 2 mm long, apical appendage acute, base rounded. Styles purple, 6–8 mm long, branches ca. 1 mm long. Achenes 2–2.5 mm long, pubescent with a dense cover of twin hairs, without glands, 10-ribbed. Pappus of 5 bristles ca. 3 mm long, in one series, bristles with dilated bases.</p><!--PageBreak--></tp:treatment-sec><tp:treatment-sec sec-type="Distribution"><title>Distribution.</title><p>Thailand: Loei, Nong Khai, Sakon Nakhon, Nakhon Phanom, Nakhon Ratchasima, Ubon Ratchathani, Chon Buri. Laos, Vietnam.</p></tp:treatment-sec><tp:treatment-sec sec-type="Specimens examined"><title>Specimens examined.</title><p>Thailand. Udon Thani, Ban Phue district, Phu Phrabat historical park, <named-content xmlns:xlink="http://www.w3.org/1999/xlink" content-type="dwc:verbatimCoordinates" xlink:type="simple">17°43.84'N, 102°29.65'E</named-content>, 29 Sep 2007, <italic>S. Bunwong</italic> 326 (KKU, USLoei, Phu Kra Dung, 17 Aug 1989, <italic>Din</italic> 174 (BKF); Phu Kra Dung, 22 Oct 1990, <italic>Dee</italic> 20 (BKF); Nong Khai, Sang Khom, 16 Dec 1982, <italic>H. Koyama, H. Terao &amp; Th. Wongprasert</italic> T-31139 (BKF); Sakon Nakhon, Phu Phan national park, 5 Oct 2007, <italic>S. Bunwong</italic> 333 (KKU, US); Phu Phan national park, 13 Nov 1984, <italic>G. Murata, C. Phengklai, S. Mitsuta, T. Yahara, H. Nagamasu &amp; N. Nantasan</italic> T-50689 (BKF); Nakhon Phanom, 14 Dec 1982, <italic>H. Koyama, H. Terao &amp; Th. Wongprasert</italic> T-31019 (BKF); Ubon Ratchathani, Route number 2222, 27 Oct 2007, <italic>S. Bunwong</italic> 345 (KKU, US); Kalasin, Sahatsakhan, 22 Oct 1975, <italic>B. Sangkhachand &amp; S. Sutheesorn</italic> 3528 (BK); Nakhon Ratchasima, Bau Yai, 31 Oct 1931, <italic>Put</italic> 4216 (BM, BK, K, L); Chon Buri, Khao Khiew, 19 Oct 1975, <italic>J.F. Maxwell</italic> 75-1040 (AAU, BK, BKF).</p></tp:treatment-sec><tp:treatment-sec sec-type="Diagnostic characters"><title>Diagnostic characters.</title><p><italic><tp:taxon-name>Elephantopus scaber</tp:taxon-name></italic> var. <italic>penicillatus</italic> differs from the typical variety in having large capitula and whitish pilose-tomentose leaf surface and involucres.</p></tp:treatment-sec><tp:treatment-sec sec-type="Ecology"><title>Ecology.</title><p>Dipterocarp or dry evergreen forest, alt. 100–400 m; flowering August to January.</p></tp:treatment-sec><tp:treatment-sec sec-type="Vernacular name"><title>Vernacular name.</title><p>Doo Mai Ru Lom (โด่ไม่รู้ล้ม), Kee Fai Nok Khum (ขี้ไฟนกคุ้ม).</p></tp:treatment-sec><tp:treatment-sec><!--Section generated to contain objects referenced in tp:taxon-treatment.--><fig id="F8" position="float" orientation="portrait"><label>Figure 8.</label><caption><p>Morphology of <italic><tp:taxon-name>Vernonieae</tp:taxon-name></italic> in Thailand 4. <bold>A</bold> <italic><tp:taxon-name>Elephantopus mollis</tp:taxon-name></italic> <bold>B–C</bold> <italic><tp:taxon-name>Elephantopus scaber</tp:taxon-name></italic> <bold>D</bold> <italic><tp:taxon-name>Elephantopus scaber</tp:taxon-name></italic> var. <italic>penicillatus</italic> <bold>E–F</bold> <italic><tp:taxon-name>Pseudelephantopus spicatus</tp:taxon-name></italic>.</p></caption><graphic xmlns:xlink="http://www.w3.org/1999/xlink" xlink:href="phytokeys-037-025-g008.jpg" position="float" orientation="portrait" xlink:type="simple"/></fig></tp:treatment-sec></tp:taxon-treatment>
