# Supplementary material for: Revisions and key to the Vernonieae (Compositae) of Thailand
Source: PhytoKeys. 2014 May 13;(37):25–101. doi: 10.3897/phytokeys.37.6499 (PMC4023333; doi:10.3897/phytokeys.37.6499)
Supplement: XML Treatment for Ethulia conyzoides [file phytokeys.37.6499-treatment44.xml]

<!DOCTYPE tp:taxon-treatment
  PUBLIC "-//TaxonX//DTD Taxonomic Treatment Publishing DTD v0 20100105//EN" "tax-treatment-NSO.dtd">
<tp:taxon-treatment xmlns:tp="http://www.plazi.org/taxpub"><tp:treatment-meta><mixed-citation publication-type="journal"><person-group><name><surname>Bunwong</surname><given-names>Sukhonthip</given-names></name><name><surname>Chantaranothai</surname><given-names>Pranom</given-names></name><name><surname>Keeley</surname><given-names>Sterling C.</given-names></name></person-group><article-title>Revisions and key to the Vernonieae (Compositae) of Thailand</article-title><source>PhytoKeys</source><day>13</day><month>5</month><year>2014</year><volume>2014</volume><issue>37</issue><fpage>25</fpage><lpage>101</lpage><pub-id pub-id-type="doi">10.3897/phytokeys.37.6499</pub-id></mixed-citation></tp:treatment-meta><tp:nomenclature><tp:taxon-name>
                        <tp:taxon-name-part taxon-name-part-type="genus">Ethulia</tp:taxon-name-part>
                        <tp:taxon-name-part taxon-name-part-type="species">conyzoides</tp:taxon-name-part>
                        <object-id xmlns:xlink="http://www.w3.org/1999/xlink" xlink:type="simple">urn:lsid:ipni.org:names:205240-1:1.5</object-id>
                        <object-id xmlns:xlink="http://www.w3.org/1999/xlink" xlink:type="simple">http://species-id.net/wiki/Ethulia_conyzoides</object-id>
                    </tp:taxon-name><tp:taxon-authority>L., Sp. Pl.: 1171. 1763.</tp:taxon-authority></tp:nomenclature><tp:treatment-sec sec-type="Type"><title>Type.</title><p>Egypt, <italic>P. Forsskal</italic> 1387 (holotype: K!).</p></tp:treatment-sec><tp:treatment-sec sec-type="Description"><title>Description.</title><p>Annual herbs, 50–150 cm tall. Stems erect, conspicuously ribbed, puberulous. Leaves alternate, 5–8 by 1–2 cm, elliptic or lanceolate, margin serrate, apex acuminate or acute, base attenuate, chartaceous; both surfaces ferrugineous with unicellular hairs and capitate glands, shortly petiolate. Capitulescences terminal and axillary, corymbose. Capitula hemispherical, 3–4 mm long. Receptacle ca. 1.5 mm in diam., glabrous. Involucres semispherical, in 3–4 series, 1.5–2 mm long, 1–2 mm in diam. Phyllaries imbricate, green with purple apex, margin piliferous, outer surface puberulous, glands capitate; the outer and the middle ones ovate to lanceolate, apex acute; the inner ones lanceolate to oblong, apex acute. Florets 20–30; corollas funnelform, purple, glandular; corolla tubes 0.5–1 mm long; corolla lobes ca. 1 mm long. Anthers 1.5–2 mm long, apical appendage acute, base obtuse. Styles purple, inner surface covered with stigmatic papillae, sweeping hairs. Achenes turbinate, 1.5–2 mm long, glandular, 6-ribbed. Pappus absent.</p></tp:treatment-sec><tp:treatment-sec sec-type="Distribution"><title>Distribution.</title><p>Thailand: Chiang Rai, Chiang Mai, Nakhon Phanom. Tropics.</p></tp:treatment-sec><tp:treatment-sec sec-type="Specimens examined"><title>Specimens examined.</title><p>Thailand: Chiang Rai, Mae Kok riverbank, Lamnam Kok national park, <named-content xmlns:xlink="http://www.w3.org/1999/xlink" content-type="dwc:verbatimCoordinates" xlink:type="simple">19°57.49'N, 99°41.14'E</named-content>, 14 Jun 1925, <italic>H.B.G. Garrett</italic> 227 (BKF, BM, K); Nakhon Phanom, 10 May 1932, <italic>A.F.G. Kerr</italic> 21396 (BK, BM, K); Nakhon Phanom, 9 May 1932, <italic>A.F.G. Kerr</italic> 21809 (K).</p></tp:treatment-sec><tp:treatment-sec sec-type="Diagnostic characters"><title>Diagnostic characters.</title><p><italic>Ethulia conizoides</italic> is distinguished by achenes having 4–6 ribs, pappus and carpopodium are absent.</p></tp:treatment-sec><tp:treatment-sec sec-type="Ecology"><title>Ecology.</title><p>Open area along river bank in evergreen forest, alt. 200–400 m; flowering May to September.</p></tp:treatment-sec><tp:treatment-sec sec-type="Vernacular name"><title>Vernacular name.</title><p>Ya Hua Mud (หญ้าหัวหมุด).</p></tp:treatment-sec></tp:taxon-treatment>
