# Supplementary material for: Revisions and key to the Vernonieae (Compositae) of Thailand
Source: PhytoKeys. 2014 May 13;(37):25–101. doi: 10.3897/phytokeys.37.6499 (PMC4023333; doi:10.3897/phytokeys.37.6499)
Supplement: XML Treatment for Gymnanthemum [file phytokeys.37.6499-treatment45.xml]

<!DOCTYPE tp:taxon-treatment
  PUBLIC "-//TaxonX//DTD Taxonomic Treatment Publishing DTD v0 20100105//EN" "tax-treatment-NSO.dtd">
<tp:taxon-treatment xmlns:tp="http://www.plazi.org/taxpub"><tp:treatment-meta><mixed-citation publication-type="journal"><person-group><name><surname>Bunwong</surname><given-names>Sukhonthip</given-names></name><name><surname>Chantaranothai</surname><given-names>Pranom</given-names></name><name><surname>Keeley</surname><given-names>Sterling C.</given-names></name></person-group><article-title>Revisions and key to the Vernonieae (Compositae) of Thailand</article-title><source>PhytoKeys</source><day>13</day><month>5</month><year>2014</year><volume>2014</volume><issue>37</issue><fpage>25</fpage><lpage>101</lpage><pub-id pub-id-type="doi">10.3897/phytokeys.37.6499</pub-id></mixed-citation></tp:treatment-meta><tp:nomenclature><tp:taxon-name>
                        <tp:taxon-name-part taxon-name-part-type="genus">Gymnanthemum</tp:taxon-name-part>
                        <object-id xmlns:xlink="http://www.w3.org/1999/xlink" xlink:type="simple">http://species-id.net/wiki/Gymnanthemum</object-id>
                    </tp:taxon-name><tp:taxon-authority>Cass., Bull. Soc. Philom. Paris 1: 10. 1817.</tp:taxon-authority></tp:nomenclature><tp:treatment-sec sec-type="Type"><title>Type.</title><p><italic><tp:taxon-name>Gymnanthemum senegalense</tp:taxon-name></italic> (Pers.) Sch.Bip.</p><!--PageBreak--></tp:treatment-sec><tp:treatment-sec sec-type="Description"><title>Description.</title><p>Small trees. Stems caulescent. Leaves simple, alternate, petiolate, lamina ovate, or elliptic, pubescent, margin serrate, apex acuminate, base attenuate, chartaceous. Capitulescences terminal or axillary, corymbose. Capitula discoid, homogamous, pedunculate. Florets bisexual and fertile. Involucre herbaceous, persistent, apex obtuse. Corolla purple to white, actinomorphic; lobes 5. Anthers 5, syngenesious. Styles purple, 2-branched, inner surface covered with stigmatic papillae, outer surface covered with sweeping hairs reaching to below style bifurcation. Achenes subterete or obovate, usually 10-ribbed, carpopodium present. Pappus in 2 series of bristles, persistent, the outer ones are shorter than the inner ones. Pollen subechinolophate, 3-colporate, with prominent micropuncta.</p><p>One species is recognized in Thailand.</p></tp:treatment-sec></tp:taxon-treatment>
