# Supplementary material for: Revisions and key to the Vernonieae (Compositae) of Thailand
Source: PhytoKeys. 2014 May 13;(37):25–101. doi: 10.3897/phytokeys.37.6499 (PMC4023333; doi:10.3897/phytokeys.37.6499)
Supplement: XML Treatment for Gymnanthemum extensum [file phytokeys.37.6499-treatment46.xml]

<!DOCTYPE tp:taxon-treatment
  PUBLIC "-//TaxonX//DTD Taxonomic Treatment Publishing DTD v0 20100105//EN" "tax-treatment-NSO.dtd">
<tp:taxon-treatment xmlns:tp="http://www.plazi.org/taxpub"><tp:treatment-meta><mixed-citation publication-type="journal"><person-group><name><surname>Bunwong</surname><given-names>Sukhonthip</given-names></name><name><surname>Chantaranothai</surname><given-names>Pranom</given-names></name><name><surname>Keeley</surname><given-names>Sterling C.</given-names></name></person-group><article-title>Revisions and key to the Vernonieae (Compositae) of Thailand</article-title><source>PhytoKeys</source><day>13</day><month>5</month><year>2014</year><volume>2014</volume><issue>37</issue><fpage>25</fpage><lpage>101</lpage><pub-id pub-id-type="doi">10.3897/phytokeys.37.6499</pub-id></mixed-citation></tp:treatment-meta><tp:nomenclature><tp:taxon-name>
                        <tp:taxon-name-part taxon-name-part-type="genus">Gymnanthemum</tp:taxon-name-part>
                        <tp:taxon-name-part taxon-name-part-type="species">extensum</tp:taxon-name-part>
                        <object-id xmlns:xlink="http://www.w3.org/1999/xlink" xlink:type="simple">urn:lsid:ipni.org:names:210894-1:1.4</object-id>
                        <object-id xmlns:xlink="http://www.w3.org/1999/xlink" xlink:type="simple">http://species-id.net/wiki/Gymnanthemum_extensum</object-id>
                    </tp:taxon-name><tp:taxon-authority>(DC.) Steetz, Naturw. Reise Mossambique [Peters] 6(Bot., 2): 337. 1864.</tp:taxon-authority><xref ref-type="fig" rid="F9">Figs 9A–B</xref><tp:nomenclature-citation-list><tp:nomenclature-citation><tp:taxon-name>Vernonia extensa</tp:taxon-name><comment> DC., Prodr. 5: 33. 1836.</comment></tp:nomenclature-citation><tp:nomenclature-citation><tp:taxon-name>Conyza extensa</tp:taxon-name><comment> Wall., Numer. List [Wallich] no. 3061, comp. no. 126, <italic>nom. nud.</italic></comment></tp:nomenclature-citation><tp:nomenclature-citation><tp:taxon-name>Gymnanthemum extensum</tp:taxon-name><comment> Type. Nepal; <italic>Wallich</italic> 3061 (holotype: G!).</comment></tp:nomenclature-citation><tp:nomenclature-citation><tp:taxon-name>Vernonia cylindriceps</tp:taxon-name><comment> C.B. Clarke, J. Linn. Soc. Bot. 25: 35. 1890.</comment></tp:nomenclature-citation><tp:nomenclature-citation><tp:taxon-name>Gymnanthemum cylindriceps</tp:taxon-name><comment> (C.B.Clarke) H.Rob., Proc. Biol. Soc. Washington 112(1): 241. 1999.</comment></tp:nomenclature-citation><tp:nomenclature-citation><tp:taxon-name>Gymnanthemum extensum</tp:taxon-name><comment> Type: India, Hartook Mekong, <italic>C.B. Clarke</italic> 42109 (holotype: K!).</comment></tp:nomenclature-citation></tp:nomenclature-citation-list></tp:nomenclature><tp:treatment-sec sec-type="Description"><title>Description.</title><p>Shrubs or subshrubs 2–6 m tall. Stems caulescent, young branches inconspicuously ribbed, white puberulous. Leaves 7–13 by 2–4 cm, oblanceolate, margin serrate, apex acute, base attenuate, chartaceous; upper surface puberulous, without glands; lower surface puberulous with whip-shaped hairs, cylindrical hairs and capitate glands; lateral veins 7–12-paired; petioles up to 1 cm long. Capitulescences terminal, corymbose. Capitula narrowly campanulate, 14–16 mm long, pedunculate. Receptacle convex, 1–1.5 mm in diam., hairy. Involucres slightly oblong-cylindrical, in 5–6 series, 8–10 mm long, 3–4 mm in diam. Phyllaries imbricate, green, margin piliferous, outer surface arachnoid without glands; the outer and the middle ones, ovate, apex obtuse; the inner ones lanceolate or ovate-lanceolate, apex obtuse or rounded. Florets 5–10; corollas funnelform, purple or white, glandular, corolla tubes 6–7 mm long; corolla lobes 4–4.5 mm long. Anthers 4–4.5 mm long, apical appendage acute, base obtuse. Styles purple, 9–10 mm long, branches 2, 4–5 mm long. Achenes turbinate, 3–3.5 mm long, 10-ribbed, covered with dense hairs and capitate glands. Pappus in 2 series of bristles, the inner ones 8.5–9 mm long, persistent.</p><!--PageBreak--><!--PageBreak--></tp:treatment-sec><tp:treatment-sec sec-type="Distribution"><title>Distribution.</title><p>Thailand: Chiang Mai, Chiang Rai. China (Yunnan), India, Nepal, Myanmar.</p></tp:treatment-sec><tp:treatment-sec sec-type="Specimens examined"><title>Specimens examined.</title><p>Thailand, Chiang Mai, Doi Chiangdao wildlife sanctuary, <named-content xmlns:xlink="http://www.w3.org/1999/xlink" content-type="dwc:verbatimCoordinates" xlink:type="simple">19°24.11'N, 98°55.10'E</named-content>, 20 Dec 2002, <italic>S. Bunwong</italic> 76 (KKU); Chiang Mai, Doi Ang Khang, 3 Jan 2008, <named-content xmlns:xlink="http://www.w3.org/1999/xlink" content-type="dwc:verbatimCoordinates" xlink:type="simple">19°54.1'N, 99°2.4'E</named-content>, 3 Jan 2008, <italic>S. Bunwong</italic> 378 (KKU, US); Fang, 11 Feb 1983, <italic>H. Koyama, H. Terao &amp; Th. Wongprasert</italic> T-33345 (BKF); Fang, 12 Feb 1983, <italic>H. Koyama</italic>, <italic>H. Terao &amp; Th. Wongprasert</italic> T-33458 (BKF); Mae Tang, Doi Chang, 12 Feb 1900, <italic>R. Pooma</italic> 382 (BKF); Doi Chang, 18 Jan 1983, <italic>H. Koyama, T. Yahara &amp; W. Nanakorn</italic> T-32726 (BKF, L); Doi Chang, 23 Oct 1979, <italic>T. Shimizu, H. Toyokuni, H. Koyama, T. Yahama &amp; T. Santisuk</italic> 20608 (BKF); Doi Anga Ga, Inthanon, 7 Feb 1931, <italic>H.B.G. Garrett</italic> 629 (BKF, BM, K, P); Doi Inthanon, 22 Mar 1967, <italic>T. Smitinand et al.</italic> 10280 (BK, BKF, K, L, P); Inthanon, 20 May 1970, <italic>Worawoot</italic> 95 (BKF); Doi Chiangdao, 7 Feb 1983, <italic>H. Koyama, H. Terao &amp; Th. Wongprasert</italic> T-33185 (BKF); Chiang Rai, Doi Thung, Mae Sai, 14 Feb 1983, <italic>H. Koyama, H. Terao &amp; Th. Wongprasert</italic> T-33515 (BKF).</p></tp:treatment-sec><tp:treatment-sec sec-type="Diagnostic characters"><title>Diagnostic characters.</title><p>This species is characterized by discinctly sweet smell, the habit of shrubs or subshrubs, and obtuse phyllaries.</p></tp:treatment-sec><tp:treatment-sec sec-type="Ecology"><title>Ecology.</title><p>Evergreen or pine-oak forest, alt. 1000–2000 m; flowering December to April.</p></tp:treatment-sec><tp:treatment-sec sec-type="Vernacular name"><title>Vernacular name.</title><p>Pim Pai Lin (พิมพ์ไพลิน).</p></tp:treatment-sec><tp:treatment-sec><!--Section generated to contain objects referenced in tp:taxon-treatment.--><fig id="F9" position="float" orientation="portrait"><label>Figure 9.</label><caption><p>Morphology of <italic><tp:taxon-name>Vernonieae</tp:taxon-name></italic> in Thailand 5. <bold>A–B</bold> <italic><tp:taxon-name>Gymnanthemum extensum</tp:taxon-name></italic> <bold>C</bold> <italic><tp:taxon-name>Iodocephalopsis eberhardtii</tp:taxon-name></italic> <bold>D</bold> <italic><tp:taxon-name>Koyamasia calcarea</tp:taxon-name></italic> <bold>E–F</bold> <italic><tp:taxon-name>Koyamasia curtisii</tp:taxon-name></italic> <bold>G</bold> <italic><tp:taxon-name>Kurziella gymnoclada</tp:taxon-name></italic> <bold>H</bold> <italic><tp:taxon-name>Monosis parishii</tp:taxon-name></italic> <bold>I</bold> <italic><tp:taxon-name>Monosis volkameriifolia</tp:taxon-name></italic></p></caption><graphic xmlns:xlink="http://www.w3.org/1999/xlink" xlink:href="phytokeys-037-025-g009.jpg" position="float" orientation="portrait" xlink:type="simple"/></fig></tp:treatment-sec></tp:taxon-treatment>
