# Supplementary material for: Revisions and key to the Vernonieae (Compositae) of Thailand
Source: PhytoKeys. 2014 May 13;(37):25–101. doi: 10.3897/phytokeys.37.6499 (PMC4023333; doi:10.3897/phytokeys.37.6499)
Supplement: XML Treatment for Iodocephalopsis [file phytokeys.37.6499-treatment47.xml]

<!DOCTYPE tp:taxon-treatment
  PUBLIC "-//TaxonX//DTD Taxonomic Treatment Publishing DTD v0 20100105//EN" "tax-treatment-NSO.dtd">
<tp:taxon-treatment xmlns:tp="http://www.plazi.org/taxpub"><tp:treatment-meta><mixed-citation publication-type="journal"><person-group><name><surname>Bunwong</surname><given-names>Sukhonthip</given-names></name><name><surname>Chantaranothai</surname><given-names>Pranom</given-names></name><name><surname>Keeley</surname><given-names>Sterling C.</given-names></name></person-group><article-title>Revisions and key to the Vernonieae (Compositae) of Thailand</article-title><source>PhytoKeys</source><day>13</day><month>5</month><year>2014</year><volume>2014</volume><issue>37</issue><fpage>25</fpage><lpage>101</lpage><pub-id pub-id-type="doi">10.3897/phytokeys.37.6499</pub-id></mixed-citation></tp:treatment-meta><tp:nomenclature><tp:taxon-name>
                        <tp:taxon-name-part taxon-name-part-type="genus">Iodocephalopsis</tp:taxon-name-part>
                        <object-id xmlns:xlink="http://www.w3.org/1999/xlink" xlink:type="simple">urn:lsid:ipni.org:names:77114298-1:1.2</object-id>
                        <object-id xmlns:xlink="http://www.w3.org/1999/xlink" xlink:type="simple">http://species-id.net/wiki/Iodocephalopsis</object-id>
                    </tp:taxon-name><tp:taxon-authority>Bunwong &amp; H.Rob., Proc. Biol. Soc. Washington 122(3): 358. 2009.</tp:taxon-authority></tp:nomenclature><tp:treatment-sec sec-type="Type"><title>Type.</title><p><italic><tp:taxon-name>Iodocephalopsis eberhardtii</tp:taxon-name></italic> (Gagnep.) Bunwong &amp; H.Rob. Proc. Biol. Soc. Washington 122(3): 358. 2009.</p></tp:treatment-sec><tp:treatment-sec sec-type="Description"><title>Description.</title><p>Erect perennial herbs. Stems erect, pubescent with T-shaped hairs. Leaves simple, alternate, petiolate; lamina ovate, pubescent. Capitulescences laxly cymose with capitula solitary or 2 or 3 in a group. Capitula discoid, campanulate, pedunculate, homogamous; florets fertile. Involucre campanulate. Phyllaries imbricate with serrate or entire margins. Florets 15–25; corollas funnelform, purplish or whitish; corolla lobes 5. Anthers 5, purplish or yellowish, syngenesious, exerted. Styles purple, 2-branched, without enlarged basal node, inner surface covered with stigmatic papillae, outer surface and lower style shaft covered with sweeping hairs reaching to below style bifurcation. Achenes 7–10-ribbed, glandular, with vermicular series of idioblasts on the surfaces; achene walls with distinct fibrous layer inside, without raphids, base without carpopodium. Pollen echinolophate, sub-3-colporate, pores in short colpus formed of two partially fused lacunae.</p><p>One species is recognized in Thailand.</p><!--PageBreak--></tp:treatment-sec></tp:taxon-treatment>
