# Supplementary material for: Revisions and key to the Vernonieae (Compositae) of Thailand
Source: PhytoKeys. 2014 May 13;(37):25–101. doi: 10.3897/phytokeys.37.6499 (PMC4023333; doi:10.3897/phytokeys.37.6499)
Supplement: XML Treatment for Iodocephalopsis eberhardtii [file phytokeys.37.6499-treatment48.xml]

<!DOCTYPE tp:taxon-treatment
  PUBLIC "-//TaxonX//DTD Taxonomic Treatment Publishing DTD v0 20100105//EN" "tax-treatment-NSO.dtd">
<tp:taxon-treatment xmlns:tp="http://www.plazi.org/taxpub"><tp:treatment-meta><mixed-citation publication-type="journal"><person-group><name><surname>Bunwong</surname><given-names>Sukhonthip</given-names></name><name><surname>Chantaranothai</surname><given-names>Pranom</given-names></name><name><surname>Keeley</surname><given-names>Sterling C.</given-names></name></person-group><article-title>Revisions and key to the Vernonieae (Compositae) of Thailand</article-title><source>PhytoKeys</source><day>13</day><month>5</month><year>2014</year><volume>2014</volume><issue>37</issue><fpage>25</fpage><lpage>101</lpage><pub-id pub-id-type="doi">10.3897/phytokeys.37.6499</pub-id></mixed-citation></tp:treatment-meta><tp:nomenclature><tp:taxon-name>
                        <tp:taxon-name-part taxon-name-part-type="genus">Iodocephalopsis</tp:taxon-name-part>
                        <tp:taxon-name-part taxon-name-part-type="species">eberhardtii</tp:taxon-name-part>
                        <object-id xmlns:xlink="http://www.w3.org/1999/xlink" xlink:type="simple">urn:lsid:ipni.org:names:77114298-1:1.2</object-id>
                        <object-id xmlns:xlink="http://www.w3.org/1999/xlink" xlink:type="simple">http://species-id.net/wiki/Iodocephalopsis_eberhardtii</object-id>
                    </tp:taxon-name><tp:taxon-authority>(Gagnep.) Bunwong &amp; H.Rob., Proc. Biol. Soc. Washington 122(3): 358. 2009.</tp:taxon-authority><tp:nomenclature-citation-list><tp:nomenclature-citation><tp:taxon-name>Iodocephalus eberhardtii</tp:taxon-name><comment> Gagnep., Notul. Syst. (Paris) 4: 18. 1920.</comment></tp:nomenclature-citation><tp:nomenclature-citation><tp:taxon-name>Camchaya eberhardtii</tp:taxon-name><comment> (Gagnep.) Kitam., Acta Phytotax. Geobot. 23: 71. 1968.</comment></tp:nomenclature-citation><tp:nomenclature-citation><tp:taxon-name>Iodocephalopsis eberhardtii</tp:taxon-name><comment> Type. Vietnam, Annam, Lang-bian, <italic>Eberhardt</italic> 1711 (holotype: P!). <xref ref-type="fig" rid="F9">Fig. 9C</xref>.</comment></tp:nomenclature-citation><tp:nomenclature-citation><tp:taxon-name>Iodocephalus glandulosus</tp:taxon-name><comment> Kerr, Kew Bull.: 326. 1935.</comment></tp:nomenclature-citation><tp:nomenclature-citation><tp:taxon-name>Iodocephalopsis eberhardtii</tp:taxon-name><comment> Type: Thailand, Chiang Mai, Doi Sutep, <italic>A.F.G. Kerr 789</italic> (holotype: BM!).</comment></tp:nomenclature-citation></tp:nomenclature-citation-list></tp:nomenclature><tp:treatment-sec sec-type="Description"><title>Description.</title><p>Perennial herbs, 0.5–1 m tall. Stems erect, terete, inconspicuously ribbed, puberulous with T-shaped hairs and glands. Leaves alternate, obovate-lanceolate, 4–10 by 1–4 cm, margin serrate or entire, apex acute, base attenuate, chartaceous; both surfaces puberulous with whip-shaped hairs, cylindrical hairs and capitate glands; lateral veins 5–8-paired; petioles up to 3 mm long. Capitulescences terminal or axillary, corymbose or solitary. Capitula campanulate, 8–10 mm long, pedunculate. Receptacle convex, 2.5–4 mm in diam., glabrous. Involucre campanulate, in 3–4 series, 6–7 mm long. Phyllaries imbricate, dull green, margin piliferous, outer surface arachnoid, glandular; the outer and the middle ones ovate, apex acute to acuminate; the inner ones ovate-lanceolate, apex acute to acuminate. Florets 15–25; corollas funnelform, purple or white, puberulous, glands capitate; corolla tubes 2.5–4 mm long; corolla lobes 2–2.5 mm long. Anthers ca. 2 mm long, apical appendage acute, base rounded. Styles purple, 3–5 mm long, branches 1–2 mm long. Achenes turbinate, 3–5 mm long, glandular, 7–10-ribbed. Pappus absent.</p></tp:treatment-sec><tp:treatment-sec sec-type="Distribution"><title>Distribution.</title><p>Thailand: Chiang Mai, Chiang Rai, Nan, Phitsanulok, Loei, Khon Kaen, Nakhon Ratchasima, Phetchaburi, Nakhon Nayok. Laos, Myanmar.</p></tp:treatment-sec><tp:treatment-sec sec-type="Specimens examined"><title>Specimens examined.</title><p>Thailand, Chiang Mai, Doi Sutep Pui national park, <named-content xmlns:xlink="http://www.w3.org/1999/xlink" content-type="dwc:verbatimCoordinates" xlink:type="simple">18°48.39'N, 98°54.90'E</named-content>, 8 Oct 2007, <italic>S. Bunwong</italic> 335 (KKU, US); Doi Sutep Pui national park, 4 Oct 1986, <italic>Y. Paisooksantivatana</italic> 1857-86 (BK); Doi Sutep Pui national park, 14 Oct 1979, <italic>T. Shimizu, H. Toyokuni, H. Koyama, T. Yahama &amp; T. Santisuk</italic> T-18670 (L); Loei, Phu Reau, 23 Dec 1982, <italic>H. Koyama, H. Terao, Th. Wongprasert</italic> T-31570 (BKF, L); Phu Luang, 24 Dec 1982, <italic>H. Koyama, H. Terao, Th. Wongprasert</italic> T-30837 (BKF); Phu Kra Dung, 18 Jan 1991, <italic>Din</italic> 6 (P); Phu Kra Dung,1 Nov 1984, <italic>G. Murata, C. Phengklai, S. Mitsuta, T. Yahara, H. Nagamasu &amp; N. Nantasan</italic> T-42599 (L); Phu Kra Dung, 31 Oct 1984, <italic>S. Mitsuta, H. Nagamasu, T. Yahara &amp; N. Nantasan</italic> T-42260 (BKF); Khon Kaen, Phu Khiew, 7 Nov 1984, <italic>G. Murata, K. Iwatsuki, C. Phengklai &amp; C. Charenphol</italic> T41669 (BKF); Nakhon Nayok, Khao Yai, 12 Aug 1974, <italic>J.F. Maxwell</italic> 74-808 (BK).</p></tp:treatment-sec><tp:treatment-sec sec-type="Diagnostic characters"><title>Diagnostic characters.</title><p><italic><tp:taxon-name>Iodocephalopsis eberhardtii</tp:taxon-name></italic> is different from <italic><tp:taxon-name>Camchaya</tp:taxon-name></italic> spp. by having 3-colporate pollen, no pappus and phyllaries without marginal spines.</p></tp:treatment-sec><tp:treatment-sec sec-type="Ecology"><title>Ecology.</title><p>Edge of evergreen and pine-oak forests, alt. 700–1700 m; flowering August to December.</p></tp:treatment-sec><tp:treatment-sec sec-type="Vernacular name"><title>Vernacular name.</title><p>Muang Cha Rad (ม่วงจรัส).</p><!--PageBreak--></tp:treatment-sec><tp:treatment-sec><!--Section generated to contain objects referenced in tp:taxon-treatment.--><fig id="F9" position="float" orientation="portrait"><label>Figure 9.</label><caption><p>Morphology of <italic><tp:taxon-name>Vernonieae</tp:taxon-name></italic> in Thailand 5. <bold>A–B</bold> <italic><tp:taxon-name>Gymnanthemum extensum</tp:taxon-name></italic> <bold>C</bold> <italic><tp:taxon-name>Iodocephalopsis eberhardtii</tp:taxon-name></italic> <bold>D</bold> <italic><tp:taxon-name>Koyamasia calcarea</tp:taxon-name></italic> <bold>E–F</bold> <italic><tp:taxon-name>Koyamasia curtisii</tp:taxon-name></italic> <bold>G</bold> <italic><tp:taxon-name>Kurziella gymnoclada</tp:taxon-name></italic> <bold>H</bold> <italic><tp:taxon-name>Monosis parishii</tp:taxon-name></italic> <bold>I</bold> <italic><tp:taxon-name>Monosis volkameriifolia</tp:taxon-name></italic></p></caption><graphic xmlns:xlink="http://www.w3.org/1999/xlink" xlink:href="phytokeys-037-025-g009.jpg" position="float" orientation="portrait" xlink:type="simple"/></fig></tp:treatment-sec></tp:taxon-treatment>
