# Supplementary material for: Revisions and key to the Vernonieae (Compositae) of Thailand
Source: PhytoKeys. 2014 May 13;(37):25–101. doi: 10.3897/phytokeys.37.6499 (PMC4023333; doi:10.3897/phytokeys.37.6499)
Supplement: XML Treatment for Koyamasia [file phytokeys.37.6499-treatment49.xml]

<!DOCTYPE tp:taxon-treatment
  PUBLIC "-//TaxonX//DTD Taxonomic Treatment Publishing DTD v0 20100105//EN" "tax-treatment-NSO.dtd">
<tp:taxon-treatment xmlns:tp="http://www.plazi.org/taxpub"><tp:treatment-meta><mixed-citation publication-type="journal"><person-group><name><surname>Bunwong</surname><given-names>Sukhonthip</given-names></name><name><surname>Chantaranothai</surname><given-names>Pranom</given-names></name><name><surname>Keeley</surname><given-names>Sterling C.</given-names></name></person-group><article-title>Revisions and key to the Vernonieae (Compositae) of Thailand</article-title><source>PhytoKeys</source><day>13</day><month>5</month><year>2014</year><volume>2014</volume><issue>37</issue><fpage>25</fpage><lpage>101</lpage><pub-id pub-id-type="doi">10.3897/phytokeys.37.6499</pub-id></mixed-citation></tp:treatment-meta><tp:nomenclature><tp:taxon-name>
                        <tp:taxon-name-part taxon-name-part-type="genus">Koyamasia</tp:taxon-name-part>
                        <object-id xmlns:xlink="http://www.w3.org/1999/xlink" xlink:type="simple">urn:lsid:ipni.org:names:1010933-1:1.1.2.1.1.1</object-id>
                        <object-id xmlns:xlink="http://www.w3.org/1999/xlink" xlink:type="simple">http://species-id.net/wiki/Koyamasia</object-id>
                    </tp:taxon-name><tp:taxon-authority>H.Rob., Proc. Biol. Soc. Washington 112(1): 234. 1999.</tp:taxon-authority></tp:nomenclature><tp:treatment-sec sec-type="Type"><title>Type.</title><p><italic><tp:taxon-name>Camchaya calcarea</tp:taxon-name></italic> Kitam., Acta Phytotax. Geobot. 23: 71. 1968.</p></tp:treatment-sec><tp:treatment-sec sec-type="Description"><title>Description.</title><p>Perennial herbs. Stems erect, pubescent. Leaves simple, alternate, petiolate, lamina ovate or elliptic, margin serrate, apex acute or acuminate, base attenuate. Capitulescences terminal, solitary or paniculate. Capitula discoid, homogamous; pedunculate, florets bisexual and fertile. Involucre imbricate, phyllary tips recurved. Florets 60–100; corollas purplish or white, actinomorphic; corolla lobes 5. Anthers 5, syngenesious. Styles 2-branched, inner surface covered with stigmatic papillae, outer surface covered with sweeping hairs reaching to below style bifurcation. Achenes subterete, 10-ribbed, carpopodium absent. Pappus in one series of bristles, deciduous. Pollen echinolophate, 3-porate, without micropuncta.</p><p>Three species are recognized in Thailand.</p></tp:treatment-sec><tp:treatment-sec sec-type="Key to the species"><title>Key to the species</title><table-wrap content-type="key" position="anchor" orientation="portrait"><table><tbody><tr><td rowspan="1" colspan="1">1</td><td rowspan="1" colspan="1">Capitula broadly campanulate, 15–30 mm long, involucres hemispherical, 15–20 mm long, 15–20 mm in diam., florets ca. 100</td><td rowspan="1" colspan="1"><italic><tp:taxon-name>Koyamasia calcarea</tp:taxon-name></italic></td></tr><tr><td rowspan="1" colspan="1">–</td><td rowspan="1" colspan="1">Capitula campanulate, 15–20 mm long, involucres campanulate, 7–10 mm long, 8–15 mm in diam., florets ca. 60</td><td rowspan="1" colspan="1"><italic><tp:taxon-name>Koyamasia curtisii</tp:taxon-name></italic></td></tr></tbody></table></table-wrap></tp:treatment-sec></tp:taxon-treatment>
