# Supplementary material for: Revisions and key to the Vernonieae (Compositae) of Thailand
Source: PhytoKeys. 2014 May 13;(37):25–101. doi: 10.3897/phytokeys.37.6499 (PMC4023333; doi:10.3897/phytokeys.37.6499)
Supplement: XML Treatment for Koyamasia calcarea [file phytokeys.37.6499-treatment50.xml]

<!DOCTYPE tp:taxon-treatment
  PUBLIC "-//TaxonX//DTD Taxonomic Treatment Publishing DTD v0 20100105//EN" "tax-treatment-NSO.dtd">
<tp:taxon-treatment xmlns:tp="http://www.plazi.org/taxpub"><tp:treatment-meta><mixed-citation publication-type="journal"><person-group><name><surname>Bunwong</surname><given-names>Sukhonthip</given-names></name><name><surname>Chantaranothai</surname><given-names>Pranom</given-names></name><name><surname>Keeley</surname><given-names>Sterling C.</given-names></name></person-group><article-title>Revisions and key to the Vernonieae (Compositae) of Thailand</article-title><source>PhytoKeys</source><day>13</day><month>5</month><year>2014</year><volume>2014</volume><issue>37</issue><fpage>25</fpage><lpage>101</lpage><pub-id pub-id-type="doi">10.3897/phytokeys.37.6499</pub-id></mixed-citation></tp:treatment-meta><tp:nomenclature><tp:taxon-name>
                        <tp:taxon-name-part taxon-name-part-type="genus">Koyamasia</tp:taxon-name-part>
                        <tp:taxon-name-part taxon-name-part-type="species">calcarea</tp:taxon-name-part>
                        <object-id xmlns:xlink="http://www.w3.org/1999/xlink" xlink:type="simple">urn:lsid:ipni.org:names:1010934-1:1.1.2.1.1.2</object-id>
                        <object-id xmlns:xlink="http://www.w3.org/1999/xlink" xlink:type="simple">http://species-id.net/wiki/Koyamasia_calcarea</object-id>
                    </tp:taxon-name><tp:taxon-authority>(Kitam.) H.Rob., Proc. Biol. Soc. Washington 112(1): 235. 1999.</tp:taxon-authority><tp:nomenclature-citation-list><tp:nomenclature-citation><tp:taxon-name>Camchaya calcarea</tp:taxon-name><comment> Kitam., Acta Phytotax. Geobot. 23: 71. 1968.</comment></tp:nomenclature-citation><tp:nomenclature-citation><tp:taxon-name>Vernonia calcarea</tp:taxon-name><comment> (Kitam.) H.Koyama, Bull. Natn. Sci. Mus. Tokyo, Ser. B 29(1): 20. 2003.</comment></tp:nomenclature-citation></tp:nomenclature-citation-list></tp:nomenclature><tp:treatment-sec sec-type="Type"><title>Type.</title><p>Thailand, Chiang Mai, Doi Chiangdao, <italic>T. Shimizu, H. Koyama &amp; A. Nalampoon</italic> T-10011 (holotype: KYO!). <xref ref-type="fig" rid="F9">Fig. 9D</xref>.</p><fig id="F9" position="float" orientation="portrait"><label>Figure 9.</label><caption><p>Morphology of <italic><tp:taxon-name>Vernonieae</tp:taxon-name></italic> in Thailand 5. <bold>A–B</bold> <italic><tp:taxon-name>Gymnanthemum extensum</tp:taxon-name></italic> <bold>C</bold> <italic><tp:taxon-name>Iodocephalopsis eberhardtii</tp:taxon-name></italic> <bold>D</bold> <italic><tp:taxon-name>Koyamasia calcarea</tp:taxon-name></italic> <bold>E–F</bold> <italic><tp:taxon-name>Koyamasia curtisii</tp:taxon-name></italic> <bold>G</bold> <italic><tp:taxon-name>Kurziella gymnoclada</tp:taxon-name></italic> <bold>H</bold> <italic><tp:taxon-name>Monosis parishii</tp:taxon-name></italic> <bold>I</bold> <italic><tp:taxon-name>Monosis volkameriifolia</tp:taxon-name></italic></p></caption><graphic xmlns:xlink="http://www.w3.org/1999/xlink" xlink:href="phytokeys-037-025-g009.jpg" position="float" orientation="portrait" xlink:type="simple"/></fig></tp:treatment-sec><tp:treatment-sec sec-type="Description"><title>Description.</title><p>Perennial herbs, 20–80 m tall. Stems erect, conspicuously ribbed, puberulous with stipitate glands. Leaves 10–30 by 3–6 cm, ovate or elliptic, margin serrate, apex acute to acuminate, base attenuate, subcoriaceous, upper surface scabrous without glands, lower surface scabrous with whipshaped hairs, and capitate glands, lateral veins 7–10-paired; petioles up to 6 cm long. Capitulescences terminal, usually solitary. Capitula broadly campanulate, 1.5–3 cm long, pedunculate. Receptacle glabrous. Involucres hemispherical, in 6–7 series, 15–20 mm long, 15–20 mm in diam. Phyllaries imbricate, green or purple, margin entire, outer surface puberulous glandular; the outer and the middle ones ovate to lanceolate, acuminate or aristate, upper half strongly reflexed; the <!--PageBreak-->inner ones ovate-lanceolate, apex acute. Florets more than 80, corollas funnelform, purple or white, glandular, corolla tubes 5–6 mm long; corolla lobes 2–3 mm long. Anthers 3–4 mm long, apical appendage acute, base obtuse. Styles purple. Achenes subterete, 3.5–4.5 mm long, 10-ribbed, glabrous. Pappus in 1 series of bristles, 1–3 mm long, deciduous.</p></tp:treatment-sec><tp:treatment-sec sec-type="Distribution"><title>Distribution.</title><p>Thailand: Chiang Mai. Endemic.</p></tp:treatment-sec><tp:treatment-sec sec-type="Specimens examined"><title>Specimens examined.</title><p>Thailand. Chiang Mai, Chiangdao wildlife sanctuary, <named-content xmlns:xlink="http://www.w3.org/1999/xlink" content-type="dwc:verbatimCoordinates" xlink:type="simple">19°26.08'N, 98°53.76'E</named-content>, 15 Nov 1963, <italic>Adisai</italic> 611 (BK); Chiangdao wildlife sanctuary, 3 Nov 1922, <italic>A.F.G. Kerr</italic> 6548 (BM, BK, K); Chiangdao wildlife sanctuary, 27 Oct 1979, <italic>T. Shimitzu, H. Toyokuni, H. Koyama, T. Yahara, T. Santisuk &amp; C. Niyomdham</italic> T-21121 (L); Chiangdao wildlife sanctuary, <italic>T. Shimitzu, H. Toyokuni, H. Koyama, T. Yahara, T. Santisuk &amp; C. Niyomdham</italic> T-21128 (L); Chiangdao wildlife sanctuary, 27 Oct 1979, <italic>T. Shimitzu, H. Toyokuni, H. Koyama, T. Yahara, T. Santisuk &amp; C. Niyomdham</italic> T-21181 (L).</p></tp:treatment-sec><tp:treatment-sec sec-type="Diagnostic characters"><title>Diagnostic characters.</title><p><italic><tp:taxon-name>Koyamasia calcarea</tp:taxon-name></italic> can be distinguished by its oblong achenes, 3-porate pollen and reflexed phyllaries. Its capitula are also larger than those of <italic><tp:taxon-name>Koyamasia curtisii</tp:taxon-name></italic>.</p></tp:treatment-sec><tp:treatment-sec sec-type="Ecology"><title>Ecology.</title><p>Restricted to limestone mountain, altitude ca. 1300 m from sea level; flowering October to December.</p></tp:treatment-sec><tp:treatment-sec sec-type="Vernacular name"><title>Vernacular name.</title><p>Akkanee Thewa (อัคคนีเทวา).</p></tp:treatment-sec></tp:taxon-treatment>
