# Supplementary material for: Revisions and key to the Vernonieae (Compositae) of Thailand
Source: PhytoKeys. 2014 May 13;(37):25–101. doi: 10.3897/phytokeys.37.6499 (PMC4023333; doi:10.3897/phytokeys.37.6499)
Supplement: XML Treatment for Koyamasia curtisii var. curtisii [file phytokeys.37.6499-treatment52.xml]

<!DOCTYPE tp:taxon-treatment
  PUBLIC "-//TaxonX//DTD Taxonomic Treatment Publishing DTD v0 20100105//EN" "tax-treatment-NSO.dtd">
<tp:taxon-treatment xmlns:tp="http://www.plazi.org/taxpub"><tp:treatment-meta><mixed-citation publication-type="journal"><person-group><name><surname>Bunwong</surname><given-names>Sukhonthip</given-names></name><name><surname>Chantaranothai</surname><given-names>Pranom</given-names></name><name><surname>Keeley</surname><given-names>Sterling C.</given-names></name></person-group><article-title>Revisions and key to the Vernonieae (Compositae) of Thailand</article-title><source>PhytoKeys</source><day>13</day><month>5</month><year>2014</year><volume>2014</volume><issue>37</issue><fpage>25</fpage><lpage>101</lpage><pub-id pub-id-type="doi">10.3897/phytokeys.37.6499</pub-id></mixed-citation></tp:treatment-meta><tp:nomenclature><tp:taxon-name>
                        <tp:taxon-name-part taxon-name-part-type="genus">Koyamasia</tp:taxon-name-part>
                        <tp:taxon-name-part taxon-name-part-type="species">curtisii</tp:taxon-name-part>
                        <tp:taxon-name-part taxon-name-part-type="infraspecific-rank">var.</tp:taxon-name-part>
                        <tp:taxon-name-part taxon-name-part-type="varietas">curtisii</tp:taxon-name-part>
                    </tp:taxon-name></tp:nomenclature><tp:treatment-sec sec-type="Description"><title>Description.</title><p>Herbs 20–100 cm tall. Stems erect, conspicuously ribbed, puberulous with stipitate glands. Leaves 5–15 by 2–7 cm, ovate or elliptic, margin serrate, apex acute to acuminate, base attenuate, chartaceous; both surfaces puberulous with whip-shaped hairs and capitate glands; lateral veins 7–12-paired; petioles up to 4 cm long. Capitulescences terminal, solitary or loosely paniculate. Capitula campanulate, 15–20 mm long, pedunculate. Receptacle flat, glabrous. Involucres campanulate, 7–10 mm long, 8–15 <!--PageBreak-->mm in diam. Phyllaries imbricate, in 6–7 series, light green or purple apex, margin entire, outer surface puberulous; the outer and the middle ones ovate to lanceolate, apex acuminate with reflexed, the inner ones lanceolate to oblong, apex caudate. Florets ca. 60; corollas funnelform, purple, pubescent with soft hairs and capitate glands; corolla tubes 7–10 mm long; corolla lobes 2–3 mm long. Anthers 2.8–3 mm long, apical appendage acute, base obtuse. Styles purple. Achenes clavate, 3–3.5 mm long, 10-ribbed, sparsely glandular. Pappus in one series of bristles, 2–8 mm long, deciduous.</p></tp:treatment-sec><tp:treatment-sec sec-type="Distribution"><title>Distribution.</title><p>Thailand: Lampang, Phetchabun, Kanchanaburi, Prachuap Khiri Khan, Saraburi, Phatthalung, Trang, Satun, Songkla. India, Laos, Myanmar, Vietnam, Malay Peninsula, Malay islands.</p></tp:treatment-sec><tp:treatment-sec sec-type="Specimens examined"><title>Specimens examined.</title><p>Thailand, Prachuap Khiri Khan, Kuiburi district, <named-content xmlns:xlink="http://www.w3.org/1999/xlink" content-type="dwc:verbatimCoordinates" xlink:type="simple">12°3.44'N, 99°37.59'E</named-content>, 19 Nov 1964, <italic>Adisai</italic> 965 (BK); Satun, Tarutao national park, <named-content xmlns:xlink="http://www.w3.org/1999/xlink" content-type="dwc:verbatimCoordinates" xlink:type="simple">6°36.19’N, 99°39.15’E</named-content>, 21 Apr 1969, <italic>C. Chermsirivathana</italic> 1477 (BK, L); Lampang, Muang Ngao, 17 Jan 1931, <italic>Put</italic> 4019 (AAU, BK, BM, K, P); Muang Ngao,30 Aug 1925, <italic>Winit</italic> 757 (K); Kanchanaburi, Si Sa Wat, 10 Aug 1967, <italic>Kasem</italic> 548 (BK); Si Sa Wat, 30 Jul 1925, <italic>A. Marcan</italic> 2348 (BM, K, P); Si Sa Wat, 31 Jul 1928, <italic>Put</italic> 1780 (AAU, BK, K, L, P); Saraburi, Muak Lek, 4 Sep 1925; Muak Lek, <italic>Put</italic> 1877 (BK),; Muak Lek, 4 Sep 1928, <italic>Put</italic> 1879 (AAU, BK, BM, E, K, P); Muak Lek, 4 Sep 1963, <italic>T. Smitinand &amp; H. Sleumer</italic> 1372 (K, L); Trang, Kao Kao, 2 Aug 1929, <italic>Rabil</italic> 310 (BK, BM, K).</p></tp:treatment-sec><tp:treatment-sec sec-type="Diagnostic characters"><title>Diagnostic characters.</title><p><italic><tp:taxon-name>Koyamasia curtisii</tp:taxon-name></italic> is similar to <italic><tp:taxon-name>Koyamasia calcarea</tp:taxon-name></italic> in having solitary or loosely paniculate capitulescences and reflexed phyllaries but differs in having smaller capitula and a pappus. Both species are found in limestone mountains.</p></tp:treatment-sec><tp:treatment-sec sec-type="Ecology"><title>Ecology.</title><p>Limestone mountain, alt. 100–500 m; flowering November to April.</p></tp:treatment-sec><tp:treatment-sec sec-type="Vernacular name"><title>Vernacular name.</title><p>Chang Nga Pha (ช้างงาผา).</p></tp:treatment-sec></tp:taxon-treatment>
