# Supplementary material for: Revisions and key to the Vernonieae (Compositae) of Thailand
Source: PhytoKeys. 2014 May 13;(37):25–101. doi: 10.3897/phytokeys.37.6499 (PMC4023333; doi:10.3897/phytokeys.37.6499)
Supplement: XML Treatment for Koyamasia curtisii var. tomentosa [file phytokeys.37.6499-treatment53.xml]

<!DOCTYPE tp:taxon-treatment
  PUBLIC "-//TaxonX//DTD Taxonomic Treatment Publishing DTD v0 20100105//EN" "tax-treatment-NSO.dtd">
<tp:taxon-treatment xmlns:tp="http://www.plazi.org/taxpub"><tp:treatment-meta><mixed-citation publication-type="journal"><person-group><name><surname>Bunwong</surname><given-names>Sukhonthip</given-names></name><name><surname>Chantaranothai</surname><given-names>Pranom</given-names></name><name><surname>Keeley</surname><given-names>Sterling C.</given-names></name></person-group><article-title>Revisions and key to the Vernonieae (Compositae) of Thailand</article-title><source>PhytoKeys</source><day>13</day><month>5</month><year>2014</year><volume>2014</volume><issue>37</issue><fpage>25</fpage><lpage>101</lpage><pub-id pub-id-type="doi">10.3897/phytokeys.37.6499</pub-id></mixed-citation></tp:treatment-meta><tp:nomenclature><tp:taxon-name>
                        <tp:taxon-name-part taxon-name-part-type="genus">Koyamasia</tp:taxon-name-part>
                        <tp:taxon-name-part taxon-name-part-type="species">curtisii</tp:taxon-name-part>
                        <tp:taxon-name-part taxon-name-part-type="infraspecific-rank">var.</tp:taxon-name-part>
                        <tp:taxon-name-part taxon-name-part-type="varietas">tomentosa</tp:taxon-name-part>
                        <object-id xmlns:xlink="http://www.w3.org/1999/xlink" xlink:type="simple">urn:lsid:ipni.org:names:77138506-1</object-id>
                    </tp:taxon-name><tp:taxon-authority>(Kerr) Bunwong, Chantar. &amp; S.C.Keeley</tp:taxon-authority><tp:taxon-status xmlns:xlink="http://www.w3.org/1999/xlink" xlink:type="simple">comb. nov.</tp:taxon-status><tp:nomenclature-citation-list><tp:nomenclature-citation><tp:taxon-name>Vernonia curtisii</tp:taxon-name><comment> var. <italic>tomentosa</italic> Kerr, Fl. Siam Enum. 2(3): 238. 1936.</comment></tp:nomenclature-citation></tp:nomenclature-citation-list></tp:nomenclature><tp:treatment-sec sec-type="Type"><title>Type.</title><p>Thailand, Ratchaburi, <italic>A.F.G. Kerr</italic> 8997 (isotype: BK!, isotype: BM!, holotype: K!).</p></tp:treatment-sec><tp:treatment-sec sec-type="Description"><title>Description.</title><p>Herbs 20–100 cm tall. Stems erect, conspicuously ribbed, tomentose or villose. Leaves 5–10 by 2–6 cm, ovate or elliptic, margin serrate, apex acute to acuminate, base attenuate, chartaceous; upper surface scabrous; lower surface tomentose; lateral veins 7–12-paired; petioles up to 4 cm long. Capitulescences terminal, solitary or paniculate. Capitula campanulate, 11–13 mm long, pedunculate. Receptacle flat, glabrous. Involucres campanulate, in 6–7 series, 7–8 mm long, 8–10 mm in diam. Phyllaries imbricate, green with purple apex, margin piliferous, outer surface puberulous; the outer and the middle ones ovate to lanceolate, caudate, upper half strongly reflexed; the inner ones lanceolate to oblong, apex acute to acuminate. Florets ca. 60; corollas funnelform, purple; corolla tubes 7–8 mm long; corolla lobes 2–2.5 <!--PageBreak-->mm long. Anthers 2.8–3 mm long, apical appendage acute, base obtuse. Styles purple. Achenes clavate, 3–3.5 mm long, 10-ribbed, sparsely glandular. Pappus in 2 series of bristles, the inner ones 5–6 mm long, deciduous.</p></tp:treatment-sec><tp:treatment-sec sec-type="Distribution"><title>Distribution.</title><p>Thailand: Chiang Mai, Chiang Rai, Phayao, Kanchanaburi, Ratchaburi. Endemic.</p></tp:treatment-sec><tp:treatment-sec sec-type="Specimens examined"><title>Specimens examined.</title><p>Thailand. Chiang Mai, Chiangdao wildlife sanctuary, <named-content xmlns:xlink="http://www.w3.org/1999/xlink" content-type="dwc:verbatimCoordinates" xlink:type="simple">19°26.08'N, 98°53.76'E</named-content>, 25 Jul 1990, <italic>H. Banziger</italic> 702 (CMU); Chiang Rai, Doi Thung, 27 Aug 2000, <italic>S. Watthana</italic> 875 (AAU, QBG); Phayao, Pak Bok, 5 Sep 2006, <italic>S. Pumicong</italic> 443 (QBG); Kanchanaburi, 16 Aug 1971, <italic>C. Phengklai, B. Sangkhachand &amp; B. Nimanong</italic> 2986 (K).</p></tp:treatment-sec><tp:treatment-sec sec-type="Diagnostic characters"><title>Diagnostic characters.</title><p>This plant differs from the typical variety by having tomentose hairs on the lower leaf surfaces.</p></tp:treatment-sec><tp:treatment-sec sec-type="Ecology"><title>Ecology.</title><p>Limestone mountain, alt. 200–1600 m; flowering June to August.</p></tp:treatment-sec><tp:treatment-sec sec-type="Vernacular name"><title>Vernacular name.</title><p>Hua Chai Wai Yarap (หัวใจไวยราพณ์).</p></tp:treatment-sec></tp:taxon-treatment>
