# Supplementary material for: Revisions and key to the Vernonieae (Compositae) of Thailand
Source: PhytoKeys. 2014 May 13;(37):25–101. doi: 10.3897/phytokeys.37.6499 (PMC4023333; doi:10.3897/phytokeys.37.6499)
Supplement: XML Treatment for Kurziella [file phytokeys.37.6499-treatment54.xml]

<!DOCTYPE tp:taxon-treatment
  PUBLIC "-//TaxonX//DTD Taxonomic Treatment Publishing DTD v0 20100105//EN" "tax-treatment-NSO.dtd">
<tp:taxon-treatment xmlns:tp="http://www.plazi.org/taxpub"><tp:treatment-meta><mixed-citation publication-type="journal"><person-group><name><surname>Bunwong</surname><given-names>Sukhonthip</given-names></name><name><surname>Chantaranothai</surname><given-names>Pranom</given-names></name><name><surname>Keeley</surname><given-names>Sterling C.</given-names></name></person-group><article-title>Revisions and key to the Vernonieae (Compositae) of Thailand</article-title><source>PhytoKeys</source><day>13</day><month>5</month><year>2014</year><volume>2014</volume><issue>37</issue><fpage>25</fpage><lpage>101</lpage><pub-id pub-id-type="doi">10.3897/phytokeys.37.6499</pub-id></mixed-citation></tp:treatment-meta><tp:nomenclature><tp:taxon-name>
                        <tp:taxon-name-part taxon-name-part-type="genus">Kurziella</tp:taxon-name-part>
                        <object-id xmlns:xlink="http://www.w3.org/1999/xlink" xlink:type="simple">urn:lsid:ipni.org:names:77114714-1:1.2</object-id>
                        <object-id xmlns:xlink="http://www.w3.org/1999/xlink" xlink:type="simple">http://species-id.net/wiki/Kurziella</object-id>
                    </tp:taxon-name><tp:taxon-authority>H.Rob. &amp; Bunwong, Proc. Biol. Soc. Washington 123(2): 176. 2010.</tp:taxon-authority></tp:nomenclature><tp:treatment-sec sec-type="Type"><title>Type.</title><p><italic><tp:taxon-name>Vernonia gymnoclada</tp:taxon-name></italic> Collett &amp; Hemsl.</p></tp:treatment-sec><tp:treatment-sec sec-type="Description"><title>Description.</title><p>Perennial herbs. Stems erect, young branches angled, puberulous. Leaves simple, alternate, subsessile, pubescent, glands capitate, subcoriaceous absent at anthesis. Capitulescences axillary, spicate or solitary. Capitula discoid, homogamous, sessile or subsessile, florets bisexual and fertile. Involucres campanulate. Phyllaries imbricate, persistent, without glands. Corollas purple, actinomorphic, lobes 5. Anthers 5, syngenesious. Styles 2-branched, inner surface covered with stigmatic papillae, outer surface covered with sweeping hairs. Achenes terete, carpopodium present, hairy without glands. Pappus in 1 series of bristles. Pollen echinate, 3-colporate, with micropuncta.</p><p>One species is recognized in Thailand.</p></tp:treatment-sec></tp:taxon-treatment>
