# Supplementary material for: Revisions and key to the Vernonieae (Compositae) of Thailand
Source: PhytoKeys. 2014 May 13;(37):25–101. doi: 10.3897/phytokeys.37.6499 (PMC4023333; doi:10.3897/phytokeys.37.6499)
Supplement: XML Treatment for Kurziella gymnoclada [file phytokeys.37.6499-treatment55.xml]

<!DOCTYPE tp:taxon-treatment
  PUBLIC "-//TaxonX//DTD Taxonomic Treatment Publishing DTD v0 20100105//EN" "tax-treatment-NSO.dtd">
<tp:taxon-treatment xmlns:tp="http://www.plazi.org/taxpub"><tp:treatment-meta><mixed-citation publication-type="journal"><person-group><name><surname>Bunwong</surname><given-names>Sukhonthip</given-names></name><name><surname>Chantaranothai</surname><given-names>Pranom</given-names></name><name><surname>Keeley</surname><given-names>Sterling C.</given-names></name></person-group><article-title>Revisions and key to the Vernonieae (Compositae) of Thailand</article-title><source>PhytoKeys</source><day>13</day><month>5</month><year>2014</year><volume>2014</volume><issue>37</issue><fpage>25</fpage><lpage>101</lpage><pub-id pub-id-type="doi">10.3897/phytokeys.37.6499</pub-id></mixed-citation></tp:treatment-meta><tp:nomenclature><tp:taxon-name>
                        <tp:taxon-name-part taxon-name-part-type="genus">Kurziella</tp:taxon-name-part>
                        <tp:taxon-name-part taxon-name-part-type="species">gymnoclada</tp:taxon-name-part>
                        <object-id xmlns:xlink="http://www.w3.org/1999/xlink" xlink:type="simple">urn:lsid:ipni.org:names:77114715-1:1.2</object-id>
                        <object-id xmlns:xlink="http://www.w3.org/1999/xlink" xlink:type="simple">http://species-id.net/wiki/Kurziella_gymnoclada</object-id>
                    </tp:taxon-name><tp:taxon-authority>(Collett &amp; Hemsl.) H.Rob &amp; Bunwong, Proc. Biol. Soc. Washington 123(2): 177. 2010.</tp:taxon-authority><tp:nomenclature-citation-list><tp:nomenclature-citation><tp:taxon-name>Vernonia gymnoclada</tp:taxon-name><comment> Collett &amp; Hemsl., J. Linn. Soc., Bot. 28: 70. 1890.</comment></tp:nomenclature-citation><tp:nomenclature-citation><tp:taxon-name>Vernonia juncea</tp:taxon-name><comment> Hook.f., Fl. Br. Ind. 3: 231. 1881, <italic>nom. nud.</italic></comment></tp:nomenclature-citation><tp:nomenclature-citation><tp:taxon-name>Kurziella gymnoclada</tp:taxon-name><comment> Type. Myanmar, Meiktila, <italic>H. Collet</italic> 515 (holotype: K!). <xref ref-type="fig" rid="F9">Fig. 9G</xref>.</comment></tp:nomenclature-citation></tp:nomenclature-citation-list></tp:nomenclature><tp:treatment-sec sec-type="Description"><title>Description.</title><p>Perennial herbs, up to 1 m tall. Stems erect, conspicuously ribbed, puberulous. Leaves 1–3 by 1–2 cm, obovate, margin serrate, apex obtuse or truncate, base <!--PageBreak-->cuneate, subcoriaceous, both surfaces scabrous with whip-shaped hairs and capitate glands, lateral veins 2–3-paired; petioles up to 5 mm long. Capitulescences terminal and axillary, spicate or solitary. Capitula campanulate, 10–13 mm long, subsessile or shortly pedunculate. Receptacle flat, 1.5–2 mm in diam. Involucres campanulate. Phyllaries imbricate, in 5–6 series, 8–10 mm long, 4–5 mm in diam., green or purple apically, margin piliferous, outer surface puberulous without glands; the outer and the middle ones ovate or lanceolate, acute; the inner ones lanceolate to oblong, apex acute. Florets 15–20; corollas funnelform, purple, glabrous, corolla tubes 8–10 mm long; corolla lobes 3–3.5 mm long. Anthers 2–2.5 mm long, apical appendage acute, base obtuse. Styles purple, 7–8 mm long, branches 2–2.5 mm long. Achenes 2–3 mm long, ca. 5-ribbed, covered with dense hairs. Pappus in 1 series of brisitles, 9–10 mm long.</p></tp:treatment-sec><tp:treatment-sec sec-type="Distribution"><title>Distribution.</title><p>Thailand: Kamphaeng Phet, Khon Kaen, Nakhon Ratchasima, Kanchanaburi, Ratchaburi, Phetchaburi, Prachuap Khiri Khan, Chai Nat, Saraburi, Bangkok. Myanmar.</p></tp:treatment-sec><tp:treatment-sec sec-type="Specimens examined"><title>Specimens examined.</title><p>Thailand, Khon Kaen, Phon district, <named-content xmlns:xlink="http://www.w3.org/1999/xlink" content-type="dwc:verbatimCoordinates" xlink:type="simple">15°48.96'N, 102°35.91'E</named-content>, 28 Feb 2008, <italic>S. Bunwong</italic> 391 (KKU, US); Nakhon Ratchasima, 21 Jan 1931, 21 Jan 1931, <italic>A.F.G. Kerr</italic> 19911 (AAU, BK, BM, E, K); Nakhon Ratchasima, 3 Mar 1958, <italic>Th. Sørensen, K. Larsen &amp; B. Hansen</italic> 2166 (BKF, C, K); Kanchanaburi, 13 Mar 1926, <italic>A.F.G. Kerr</italic> 10618 (BK, BM, C, E, K); Kanchanaburi, 18 Jan 1929, <italic>Put</italic> 2273 (AAU, BK, BM, E, K); Kanchanaburi, 21 Dec 1970, <italic>T. Smitinand</italic> 11398 (BKF); Chai Nat, 8 Jan 1980, <italic>Put</italic> 2654 (BK, BM, E, L, K); Saraburi, Minam Sak, 3 May 1923, <italic>A.F.G. Kerr</italic> 7029 (AAU, BK, BM, E, K); Ratchaburi, Kao Tum Pha, 15 Mar 1965, <italic>S. Sutheesorn</italic> 479 (BK); Phetchaburi, Kao Ec San, 8 Mar 1965, <italic>S. Sutheesorn</italic> 478 (BK).</p></tp:treatment-sec><tp:treatment-sec sec-type="Diagnostic characters"><title>Diagnostic characters.</title><p><italic><tp:taxon-name>Kurziella gymnoclada</tp:taxon-name></italic> is distinguished by a single row of persistent pappus, deciduous leaves and sessile or subsessile capitula in axillary leaves.</p></tp:treatment-sec><tp:treatment-sec sec-type="Ecology"><title>Ecology.</title><p>Dipterocarp forest, alt. 40–200 m; flowering November to March.</p></tp:treatment-sec><tp:treatment-sec sec-type="Vernacular name"><title>Vernacular name.</title><p>Yoong Pad Maa Mai (ยุ้งปัดแม่หม้าย).</p></tp:treatment-sec><tp:treatment-sec><!--Section generated to contain objects referenced in tp:taxon-treatment.--><fig id="F9" position="float" orientation="portrait"><label>Figure 9.</label><caption><p>Morphology of <italic><tp:taxon-name>Vernonieae</tp:taxon-name></italic> in Thailand 5. <bold>A–B</bold> <italic><tp:taxon-name>Gymnanthemum extensum</tp:taxon-name></italic> <bold>C</bold> <italic><tp:taxon-name>Iodocephalopsis eberhardtii</tp:taxon-name></italic> <bold>D</bold> <italic><tp:taxon-name>Koyamasia calcarea</tp:taxon-name></italic> <bold>E–F</bold> <italic><tp:taxon-name>Koyamasia curtisii</tp:taxon-name></italic> <bold>G</bold> <italic><tp:taxon-name>Kurziella gymnoclada</tp:taxon-name></italic> <bold>H</bold> <italic><tp:taxon-name>Monosis parishii</tp:taxon-name></italic> <bold>I</bold> <italic><tp:taxon-name>Monosis volkameriifolia</tp:taxon-name></italic></p></caption><graphic xmlns:xlink="http://www.w3.org/1999/xlink" xlink:href="phytokeys-037-025-g009.jpg" position="float" orientation="portrait" xlink:type="simple"/></fig></tp:treatment-sec></tp:taxon-treatment>
