# Supplementary material for: Revisions and key to the Vernonieae (Compositae) of Thailand
Source: PhytoKeys. 2014 May 13;(37):25–101. doi: 10.3897/phytokeys.37.6499 (PMC4023333; doi:10.3897/phytokeys.37.6499)
Supplement: XML Treatment for Monosis [file phytokeys.37.6499-treatment56.xml]

<!DOCTYPE tp:taxon-treatment
  PUBLIC "-//TaxonX//DTD Taxonomic Treatment Publishing DTD v0 20100105//EN" "tax-treatment-NSO.dtd">
<tp:taxon-treatment xmlns:tp="http://www.plazi.org/taxpub"><tp:treatment-meta><mixed-citation publication-type="journal"><person-group><name><surname>Bunwong</surname><given-names>Sukhonthip</given-names></name><name><surname>Chantaranothai</surname><given-names>Pranom</given-names></name><name><surname>Keeley</surname><given-names>Sterling C.</given-names></name></person-group><article-title>Revisions and key to the Vernonieae (Compositae) of Thailand</article-title><source>PhytoKeys</source><day>13</day><month>5</month><year>2014</year><volume>2014</volume><issue>37</issue><fpage>25</fpage><lpage>101</lpage><pub-id pub-id-type="doi">10.3897/phytokeys.37.6499</pub-id></mixed-citation></tp:treatment-meta><tp:nomenclature><tp:taxon-name>
                        <tp:taxon-name-part taxon-name-part-type="genus">Monosis</tp:taxon-name-part>
                        <object-id xmlns:xlink="http://www.w3.org/1999/xlink" xlink:type="simple">urn:lsid:ipni.org:names:30071981-2:1.1.2.1</object-id>
                        <object-id xmlns:xlink="http://www.w3.org/1999/xlink" xlink:type="simple">http://species-id.net/wiki/Monosis</object-id>
                    </tp:taxon-name><tp:taxon-authority>DC. in Wight, Contrib. Bot. Ind. 5. 1834.</tp:taxon-authority></tp:nomenclature><tp:treatment-sec sec-type="Type"><title>Type.</title><p><italic><tp:taxon-name>Monosis wightiana</tp:taxon-name></italic> DC., Contr. Bot. India [Wight]: 5. 1834.</p></tp:treatment-sec><tp:treatment-sec sec-type="Description"><title>Description.</title><p>Perennial plants. Stems small trees or shrubs, young branches terete, tomentose. Leaves simple, alternate, petiolate, pubescent with flagellate hairs, lamina ovate, obovate, oblanceolate or elliptic, margin serrate, apex acute, base attenuate or cuneate, subcoriaceous. Capitulescences terminal, thyrsoid paniculate. Capitula discoid, homogamous, pedunculate, florets bisexual and fertile. Involucre campanulate, in 4–5 series, 4–5 mm long. Phyllaries imbricate, persistent, without glands. Corollas funnelform, purple, actinomorphic, corolla lobes 5. Anthers 5, syngenesious. Styles 2-branched, inner surface covered with stigmatic papillae, outer surface covered with <!--PageBreak-->sweeping hairs on the outer surface reaching below style bifurcation. Achenes turbinate, 10-ribbed, carpopodium present, hairy with glands. Pappus in 2 series of bristles, persistent, the outer ones are shorter than the inner ones. Pollen lophate with high muri.</p><p>Two species are recognized in Thailand.</p></tp:treatment-sec><tp:treatment-sec sec-type="Key to the species"><title>Key to the species</title><table-wrap content-type="key" position="anchor" orientation="portrait"><table><tbody><tr><td rowspan="1" colspan="1">1</td><td rowspan="1" colspan="1">Shrubs; lower leaf surface and young shoot ferruginous tomentose; Achenes 2.5–3.5 mm long</td><td rowspan="1" colspan="1"><italic><tp:taxon-name>Monosis parishii</tp:taxon-name></italic></td></tr><tr><td rowspan="1" colspan="1">–</td><td rowspan="1" colspan="1">Small tree; lower leaf surface and young shoot whitish puberulous; Achenes 4–5 mm long</td><td rowspan="1" colspan="1"><italic><tp:taxon-name>Monosis volkameriifolia</tp:taxon-name></italic></td></tr></tbody></table></table-wrap></tp:treatment-sec></tp:taxon-treatment>
