# Supplementary material for: Revisions and key to the Vernonieae (Compositae) of Thailand
Source: PhytoKeys. 2014 May 13;(37):25–101. doi: 10.3897/phytokeys.37.6499 (PMC4023333; doi:10.3897/phytokeys.37.6499)
Supplement: XML Treatment for Monosis parishii [file phytokeys.37.6499-treatment57.xml]

<!DOCTYPE tp:taxon-treatment
  PUBLIC "-//TaxonX//DTD Taxonomic Treatment Publishing DTD v0 20100105//EN" "tax-treatment-NSO.dtd">
<tp:taxon-treatment xmlns:tp="http://www.plazi.org/taxpub"><tp:treatment-meta><mixed-citation publication-type="journal"><person-group><name><surname>Bunwong</surname><given-names>Sukhonthip</given-names></name><name><surname>Chantaranothai</surname><given-names>Pranom</given-names></name><name><surname>Keeley</surname><given-names>Sterling C.</given-names></name></person-group><article-title>Revisions and key to the Vernonieae (Compositae) of Thailand</article-title><source>PhytoKeys</source><day>13</day><month>5</month><year>2014</year><volume>2014</volume><issue>37</issue><fpage>25</fpage><lpage>101</lpage><pub-id pub-id-type="doi">10.3897/phytokeys.37.6499</pub-id></mixed-citation></tp:treatment-meta><tp:nomenclature><tp:taxon-name>
                        <tp:taxon-name-part taxon-name-part-type="genus">Monosis</tp:taxon-name-part>
                        <tp:taxon-name-part taxon-name-part-type="species">parishii</tp:taxon-name-part>
                        <object-id xmlns:xlink="http://www.w3.org/1999/xlink" xlink:type="simple">urn:lsid:ipni.org:names:60452500-2:1.1</object-id>
                        <object-id xmlns:xlink="http://www.w3.org/1999/xlink" xlink:type="simple">http://species-id.net/wiki/Monosis_parishii</object-id>
                    </tp:taxon-name><tp:taxon-authority>(Hook.f.) H.Rob. &amp; Skvarla, Proc. Biol. Soc. Washington 119(4): 605. 2006.</tp:taxon-authority><tp:nomenclature-citation-list><tp:nomenclature-citation><tp:taxon-name>Vernonia parishii</tp:taxon-name><comment> Hook.f., Fl. Br. Ind. 3: 240. 1882.</comment></tp:nomenclature-citation></tp:nomenclature-citation-list></tp:nomenclature><tp:treatment-sec sec-type="Type"><title>Type.</title><p>Myanmar, Attran, <italic>Parish</italic> 103 (holotype: K!). <xref ref-type="fig" rid="F9">Fig. 9H</xref>.</p></tp:treatment-sec><tp:treatment-sec sec-type="Description"><title>Description.</title><p>Shrubs or subshrubs, 1–3 m tall. Stems erect, young branches inconspicuously ribbed, ferruginous tomentose. Leaves 10–26 by 3–11 cm, ovate or elliptic, margin serrate, apex acute, base attenuate, coriaceous; upper surface ferruginous puberulous without glands; lower surface ferruginous tomentose with flagellate hairs and capitate glands; lateral veins 11–13-paired; petioles up to 3 cm long. Capitulescences terminal, thyrsoid paniculate. Capitula narrowly campanulate or slightly oblong-cylindrical, 6–7 mm long, subsessile or pedunculate. Receptacle flat, 2–3 mm in diam., glabrous. Involucres narrowly campanulate, in 4–5 series, 4–5 mm long, 2.5–3 mm in diam. Phyllaries imbricate, purple or green with purple apex, margin piliferous, outer surface arachnoid without glands; the outer and the middle ones ovate, apex acute or obtuse; the inner ones lanceolate or oblong, apex acute. Florets 7–9; corollas funnelform, purple, glandular, corolla tubes 4–5 mm long; corolla lobes 2–2.5 mm long. Anthers 3–3.5 mm long, apical appendage acute, base obtuse. Styles purple, 4–5.5 mm long, branches 2, 2–2.5 mm long. Achenes turbinate, 2.5–3.5 mm long, 10-ribbed, covered with sparse hairs and capitate glands. Pappus in 2 series of bristles, the inner ones 5–6 mm long, persistent.</p></tp:treatment-sec><tp:treatment-sec sec-type="Distribution"><title>Distribution.</title><p>Thailand: Mae Hong Son, Chiang Mai, Chiang Rai, Lampang, Sukhothai, Kanchanaburi. China (Yunnan), India, Myanmar, Laos.</p></tp:treatment-sec><tp:treatment-sec sec-type="Specimens examined"><title>Specimens examined.</title><p>Thailand, Chiang Mai, Doi Sutep Pui national park, <named-content xmlns:xlink="http://www.w3.org/1999/xlink" content-type="dwc:verbatimCoordinates" xlink:type="simple">18°48.39'N, 98°54.90'E</named-content>, 1 Mar 2002, <!--PageBreak--><italic>S. Bunwong</italic> 66 (KKU); Mae Rim, 1 Mar 2008, <italic>S. Bunwong</italic> 394 (KKU, US); Mae Hong Son, Mae Sariang, 15 Apr 1973, <italic>S. Sutheesorn</italic> 2337 (BK); Mae Sariang, 17 Jan 1983, <italic>H. Koyama, H. Terao &amp; Th. Wongprasert</italic> T-32677 (BKF); Chiang Mai, Pang Tawn, 30 Apr 1981, <italic>Put</italic> 4527 (BK, BM, E, K, L, P); Thoeng, Ban Miya, 10 Feb 1970, <italic>S. Sutheesorn</italic> 1634 (BK); Doi Chiangdao, 14 Jan 1973, <italic>S. Sutheesorn</italic> 2272 (BK); Doi Chiangdao, 2 Dec 1984, <italic>H. Koyama, S. Mitsuta &amp; H. Nagamasu</italic> T-39776 (BKF); Fang, Doi Ang Khang, 6 Jun 1973, <italic>J. Sadakorn</italic> 231 (BK); Doi Sutep, 11 Mar 1984, <italic>L.K. Juaton</italic> 126 (BK); Doi Sutep, 2 Mar 1966, <italic>C. Chermsirivathana</italic> 416 (BK); Doi Inthanon, 6 Dec 1984, <italic>S. Mitsuta, T. Yahara &amp; H. Nagamasu</italic> 46455 (BKF); Doi Inthanon, 7 Dec 1998, <italic>F. Konta, C. Niyomdham &amp; S. Khao-iam</italic> 4347 (BKF); Doi Inthanon, 17 Feb 1998, <italic>C. Niyomdham</italic> 5311 (BKF); Doi Inthanon, 15 Nov 1969, <italic>Worawoot</italic> 4 (BKF); Doi Inthanon, 27 Feb 1979, <italic>T. Koyama, C. Phengklai, C. Niyomdham, H. Okada &amp; P.J. O’Connor</italic> T-15,579 (AAU, BKF); Chiang Rai, Wieng Paa Pao, 2 Apr 1998, <italic>J.F. Maxwell</italic> 89-487 (BKF, L); Lampang, Khun Than, 28 Dec 1984, <italic>H. Koyama, C. Phengklai</italic> T-39152 (BKF); Sukhothai, Kao Luang Khirimat, 24 Jan 1990, <italic>Parikarn &amp; Prayad</italic> 168 (BK); Kanchanaburi, Thong Pha Phume, 17 Dec 1961, <italic>C. Phengklai</italic> 215 (BKF); Thong Pha Phume, 22 Dec 1961, <italic>C. Phengklai</italic> 303 (BKF).</p></tp:treatment-sec><tp:treatment-sec sec-type="Diagnostic characters"><title>Diagnostic characters.</title><p><italic><tp:taxon-name>Monosis parishii</tp:taxon-name></italic> is recognized by its ferruginuous tomentose leaf surface and the shrubby habit.</p></tp:treatment-sec><tp:treatment-sec sec-type="Ecology"><title>Ecology.</title><p>Hill evergreen or pine-oak forest, alt. 250–800 m; flowering December to April.</p></tp:treatment-sec><tp:treatment-sec sec-type="Vernacular name"><title>Vernacular name.</title><p>Khang Hang Lek (ขางหางเล็ก), Tree Cha Wa (ตรีชะวา), Nat Ngern (หนาดเงิน).</p></tp:treatment-sec><tp:treatment-sec><!--Section generated to contain objects referenced in tp:taxon-treatment.--><fig id="F9" position="float" orientation="portrait"><label>Figure 9.</label><caption><p>Morphology of <italic><tp:taxon-name>Vernonieae</tp:taxon-name></italic> in Thailand 5. <bold>A–B</bold> <italic><tp:taxon-name>Gymnanthemum extensum</tp:taxon-name></italic> <bold>C</bold> <italic><tp:taxon-name>Iodocephalopsis eberhardtii</tp:taxon-name></italic> <bold>D</bold> <italic><tp:taxon-name>Koyamasia calcarea</tp:taxon-name></italic> <bold>E–F</bold> <italic><tp:taxon-name>Koyamasia curtisii</tp:taxon-name></italic> <bold>G</bold> <italic><tp:taxon-name>Kurziella gymnoclada</tp:taxon-name></italic> <bold>H</bold> <italic><tp:taxon-name>Monosis parishii</tp:taxon-name></italic> <bold>I</bold> <italic><tp:taxon-name>Monosis volkameriifolia</tp:taxon-name></italic></p></caption><graphic xmlns:xlink="http://www.w3.org/1999/xlink" xlink:href="phytokeys-037-025-g009.jpg" position="float" orientation="portrait" xlink:type="simple"/></fig></tp:treatment-sec></tp:taxon-treatment>
