# Supplementary material for: Revisions and key to the Vernonieae (Compositae) of Thailand
Source: PhytoKeys. 2014 May 13;(37):25–101. doi: 10.3897/phytokeys.37.6499 (PMC4023333; doi:10.3897/phytokeys.37.6499)
Supplement: XML Treatment for Monosis volkameriifolia [file phytokeys.37.6499-treatment58.xml]

<!DOCTYPE tp:taxon-treatment
  PUBLIC "-//TaxonX//DTD Taxonomic Treatment Publishing DTD v0 20100105//EN" "tax-treatment-NSO.dtd">
<tp:taxon-treatment xmlns:tp="http://www.plazi.org/taxpub"><tp:treatment-meta><mixed-citation publication-type="journal"><person-group><name><surname>Bunwong</surname><given-names>Sukhonthip</given-names></name><name><surname>Chantaranothai</surname><given-names>Pranom</given-names></name><name><surname>Keeley</surname><given-names>Sterling C.</given-names></name></person-group><article-title>Revisions and key to the Vernonieae (Compositae) of Thailand</article-title><source>PhytoKeys</source><day>13</day><month>5</month><year>2014</year><volume>2014</volume><issue>37</issue><fpage>25</fpage><lpage>101</lpage><pub-id pub-id-type="doi">10.3897/phytokeys.37.6499</pub-id></mixed-citation></tp:treatment-meta><tp:nomenclature><tp:taxon-name>
                        <tp:taxon-name-part taxon-name-part-type="genus">Monosis</tp:taxon-name-part>
                        <tp:taxon-name-part taxon-name-part-type="species">volkameriifolia</tp:taxon-name-part>
                        <object-id xmlns:xlink="http://www.w3.org/1999/xlink" xlink:type="simple">urn:lsid:ipni.org:names:60452504-2:1.1</object-id>
                        <object-id xmlns:xlink="http://www.w3.org/1999/xlink" xlink:type="simple">http://species-id.net/wiki/Monosis_volkameriifolia</object-id>
                    </tp:taxon-name><tp:taxon-authority>(DC.) H.Rob. &amp; Skvarla, Proc. Biol. Soc. Washington 119(4): 606. 2006.</tp:taxon-authority><tp:nomenclature-citation-list><tp:nomenclature-citation><tp:taxon-name>Conyza volkameriifolia</tp:taxon-name><comment> Wall., Numer. List [Wallich] no. 3001, comp. no. 111, <italic>nom. nud.</italic></comment></tp:nomenclature-citation><tp:nomenclature-citation><tp:taxon-name>Vernonia volkameriifolia</tp:taxon-name><comment> DC., Prodr. 5: 32. 1836.</comment></tp:nomenclature-citation></tp:nomenclature-citation-list></tp:nomenclature><tp:treatment-sec sec-type="Type"><title>Type.</title><p>Nepal, <italic>Wallich</italic> 3001 (holotype: K!). <xref ref-type="fig" rid="F9">Fig. 9I</xref>.</p></tp:treatment-sec><tp:treatment-sec sec-type="Description"><title>Description.</title><p>Small tree, 3–6 m tall. Stems erect, bark grey, young branches inconspicuously ribbed, white tomentose. Leaves alternate, 10–50 by 5–20 cm, obovate or oblanceolate, margin serrate, apex acute, base cuneate, coriaceous; upper surface whitish puberulous, without glands; lower surface whitish puberulous with flagellate hairs and capitate glands; lateral veins 10–20-paired; petioles up to 3 cm long. Capitulescences terminal, thyrsoid paniculate. Capitula campanulate, 9–10 mm long, subsessile or shortly pedunculate. Receptacle flat, 1.5–2 mm in diam., glabrous. Involucres narrowly campanulate or slightly oblong-cylindrical, in 4–5 series. Phyllaries imbricate, light green or purple apically, 4–5 mm long, 2–3 mm in diam., margin piliferous or entire, outer surface white arachnoid without glands; the outer and the middle ones ovate, apex acute; the inner ones ovate or lanceolate, apex acute. Florets 8–10; corollas <!--PageBreak-->funnelform, purple, glandular; corolla tubes 5.5–6 mm long; corolla lobes 2–3 mm long. Anthers 3–3.5 mm long, apical appendage acute, base acute. Styles purple, 5–7 mm long, branches 2, 3–4 mm long. Achenes turbinate, 4–5 mm long, 10-ribbed, covered with dense twin hairs and capitate glands. Pappus in 2 series of bristles, the inner ones 7–8 mm long.</p></tp:treatment-sec><tp:treatment-sec sec-type="Distribution"><title>Distribution.</title><p>Thailand: Mae Hong Son, Chiang Mai, Lamphun, Lampang. China (Yunnan), India, Bhutan, Myanmar, Vietnam.</p></tp:treatment-sec><tp:treatment-sec sec-type="Specimens examined"><title>Specimens examined.</title><p>Thailand, Chiang Mai, Doi Sutep Pui national park, <named-content xmlns:xlink="http://www.w3.org/1999/xlink" content-type="dwc:verbatimCoordinates" xlink:type="simple">18°48.39'N, 98°54.90'E</named-content>, 9 Dec 2007, <italic>S. Bunwong</italic> 362 (KKU, US); Mae Rim, 1 Mar 2008, <italic>S. Bunwong</italic> 393 (KKU, US); Mae Rim, 2 Apr 1925, <italic>Winit</italic> 1329 (BK, K); Doi Chiangdao, 5 Nov 1961, <italic>K. Bunchuai</italic> 110 (BKF); Doi Chiangdao, 7 Jan 1975, <italic>R. Geesink, P. Hiepko &amp; C. Phengklai</italic> 8160 (AAU, BKF, L); Doi Chiangdao,9 Feb 1983, <italic>H. Koyama, H. Terao &amp; Th. Wongprasert</italic> T-33277 (BKF); Doi Chiangdao, 4 Mar 1995, <italic>J.F. Maxwell</italic> 95-212 (BKF, L); Doi Chiangdao, 26 Oct 1979, <italic>T. Shimitzu, H. Toyokuni, H. Koyama, T. Yahara &amp; T. Santisuk</italic> T-20886 (BKF, L); Doi Sutep, 16 Feb 1983, <italic>H. Koyama, H. Terao &amp; Th. Wongprasert</italic> T-33616 (BKF); Doi Sutep, 10 Jan 1958, <italic>Th. Sørensen, K. Larsen &amp; B. Hansen</italic> 6604 (BKF, C, K); Doi InThanon, 22 Nov 1964, <italic>K. Bunchuai</italic> 1397 (BKF, K, L, P); Doi InThanon, 28 Nov 1930, <italic>H.B.G. Garrett</italic> 617 (AAU, BKF, K, L, P); Mae Hong Son, Pai, 16 Jan 1983, <italic>H. Koyama, H. Terao &amp; Th. Wongprasert</italic> T-32615 (BKF); Lampang, Doi Khun Than, 27 Dec 1984, <italic>H. Koyama &amp; C. Phengklai</italic> T-39091 (BKF, L); Doi Khun Than,2 Jan 1985, <italic>H. Koyama &amp; C. Phengklai</italic> T-39196 (AAU, BKF, L).</p></tp:treatment-sec><tp:treatment-sec sec-type="Diagnostic characters"><title>Diagnostic characters.</title><p><italic><tp:taxon-name>Monosis volkameriifolia</tp:taxon-name></italic> is similar to <italic><tp:taxon-name>Monosis parishii</tp:taxon-name></italic> in capitula and leaf shape but differs in tree habits and whitish puberulous leaf surfaces.</p></tp:treatment-sec><tp:treatment-sec sec-type="Ecology"><title>Ecology.</title><p>Hill evergreen or pine-oak forest, alt. 500–1750 m; flowering November to March.</p></tp:treatment-sec><tp:treatment-sec sec-type="Vernacular name"><title>Vernacular name.</title><p>Kla Po Pha Du (คละปอพะดุ), Ya Kaa (หญ้าแก้), Ma Hok Ton (มะโหกต้น), Yarn (หยาน).</p></tp:treatment-sec><tp:treatment-sec><!--Section generated to contain objects referenced in tp:taxon-treatment.--><fig id="F9" position="float" orientation="portrait"><label>Figure 9.</label><caption><p>Morphology of <italic><tp:taxon-name>Vernonieae</tp:taxon-name></italic> in Thailand 5. <bold>A–B</bold> <italic><tp:taxon-name>Gymnanthemum extensum</tp:taxon-name></italic> <bold>C</bold> <italic><tp:taxon-name>Iodocephalopsis eberhardtii</tp:taxon-name></italic> <bold>D</bold> <italic><tp:taxon-name>Koyamasia calcarea</tp:taxon-name></italic> <bold>E–F</bold> <italic><tp:taxon-name>Koyamasia curtisii</tp:taxon-name></italic> <bold>G</bold> <italic><tp:taxon-name>Kurziella gymnoclada</tp:taxon-name></italic> <bold>H</bold> <italic><tp:taxon-name>Monosis parishii</tp:taxon-name></italic> <bold>I</bold> <italic><tp:taxon-name>Monosis volkameriifolia</tp:taxon-name></italic></p></caption><graphic xmlns:xlink="http://www.w3.org/1999/xlink" xlink:href="phytokeys-037-025-g009.jpg" position="float" orientation="portrait" xlink:type="simple"/></fig></tp:treatment-sec></tp:taxon-treatment>
