# Supplementary material for: Revisions and key to the Vernonieae (Compositae) of Thailand
Source: PhytoKeys. 2014 May 13;(37):25–101. doi: 10.3897/phytokeys.37.6499 (PMC4023333; doi:10.3897/phytokeys.37.6499)
Supplement: XML Treatment for Okia [file phytokeys.37.6499-treatment59.xml]

<!DOCTYPE tp:taxon-treatment
  PUBLIC "-//TaxonX//DTD Taxonomic Treatment Publishing DTD v0 20100105//EN" "tax-treatment-NSO.dtd">
<tp:taxon-treatment xmlns:tp="http://www.plazi.org/taxpub"><tp:treatment-meta><mixed-citation publication-type="journal"><person-group><name><surname>Bunwong</surname><given-names>Sukhonthip</given-names></name><name><surname>Chantaranothai</surname><given-names>Pranom</given-names></name><name><surname>Keeley</surname><given-names>Sterling C.</given-names></name></person-group><article-title>Revisions and key to the Vernonieae (Compositae) of Thailand</article-title><source>PhytoKeys</source><day>13</day><month>5</month><year>2014</year><volume>2014</volume><issue>37</issue><fpage>25</fpage><lpage>101</lpage><pub-id pub-id-type="doi">10.3897/phytokeys.37.6499</pub-id></mixed-citation></tp:treatment-meta><tp:nomenclature><tp:taxon-name>
                        <tp:taxon-name-part taxon-name-part-type="genus">Okia</tp:taxon-name-part>
                        <object-id xmlns:xlink="http://www.w3.org/1999/xlink" xlink:type="simple">urn:lsid:ipni.org:names:77114254-1:1.2</object-id>
                        <object-id xmlns:xlink="http://www.w3.org/1999/xlink" xlink:type="simple">http://species-id.net/wiki/Okia</object-id>
                    </tp:taxon-name><tp:taxon-authority>H.Rob. &amp; Skvarla, Proc. Biol. Soc. Washington 123(1): 88. 2010.</tp:taxon-authority></tp:nomenclature><tp:treatment-sec sec-type="Type"><title>Type.</title><p><italic><tp:taxon-name>Cacalia birmanica</tp:taxon-name></italic> Kuntze.</p></tp:treatment-sec><tp:treatment-sec sec-type="Description"><title>Description.</title><p>Annual herbs. Stems erect, inconspicuously ribbed, puberulous. Leaves cauline, lanceolate, margin serrate. Capitulescences terminal, loosely paniculate. Capitula campanulate, peduncles fistulose. Phyllaries imbricate, subglobular. Florets 20–55; corollas funnelform, white or purple. Achenes subterete, 10-ribbed, aculeate between ribs, carpopodium present. Pappus in 2 series of bristles, persistent, the outer ones are shorter than the inner ones. Pollen lophate, 3-porate, without micropuncta.</p><!--PageBreak--><p>Two species are recognized in Thailand.</p></tp:treatment-sec><tp:treatment-sec sec-type="Key to the species"><title>Key to the species</title><table-wrap content-type="key" position="anchor" orientation="portrait"><table><tbody><tr><td rowspan="1" colspan="1">1</td><td rowspan="1" colspan="1">Capitula 10–12 mm long, florets ca. 55, inner pappus ca. 7 mm long</td><td rowspan="1" colspan="1"><italic><tp:taxon-name>Okia birmanica</tp:taxon-name></italic></td></tr><tr><td rowspan="1" colspan="1">–</td><td rowspan="1" colspan="1">Capitula 5–6 mm long, florets ca. 20, inner pappus ca. 5 mm long</td><td rowspan="1" colspan="1"><italic><tp:taxon-name>Okia pseudobirmanica</tp:taxon-name></italic></td></tr></tbody></table></table-wrap></tp:treatment-sec></tp:taxon-treatment>
