# Supplementary material for: Revisions and key to the Vernonieae (Compositae) of Thailand
Source: PhytoKeys. 2014 May 13;(37):25–101. doi: 10.3897/phytokeys.37.6499 (PMC4023333; doi:10.3897/phytokeys.37.6499)
Supplement: XML Treatment for Okia birmanica [file phytokeys.37.6499-treatment60.xml]

<!DOCTYPE tp:taxon-treatment
  PUBLIC "-//TaxonX//DTD Taxonomic Treatment Publishing DTD v0 20100105//EN" "tax-treatment-NSO.dtd">
<tp:taxon-treatment xmlns:tp="http://www.plazi.org/taxpub"><tp:treatment-meta><mixed-citation publication-type="journal"><person-group><name><surname>Bunwong</surname><given-names>Sukhonthip</given-names></name><name><surname>Chantaranothai</surname><given-names>Pranom</given-names></name><name><surname>Keeley</surname><given-names>Sterling C.</given-names></name></person-group><article-title>Revisions and key to the Vernonieae (Compositae) of Thailand</article-title><source>PhytoKeys</source><day>13</day><month>5</month><year>2014</year><volume>2014</volume><issue>37</issue><fpage>25</fpage><lpage>101</lpage><pub-id pub-id-type="doi">10.3897/phytokeys.37.6499</pub-id></mixed-citation></tp:treatment-meta><tp:nomenclature><tp:taxon-name>
                        <tp:taxon-name-part taxon-name-part-type="genus">Okia</tp:taxon-name-part>
                        <tp:taxon-name-part taxon-name-part-type="species">birmanica</tp:taxon-name-part>
                        <object-id xmlns:xlink="http://www.w3.org/1999/xlink" xlink:type="simple">urn:lsid:ipni.org:names:77114255-1:1.2</object-id>
                        <object-id xmlns:xlink="http://www.w3.org/1999/xlink" xlink:type="simple">http://species-id.net/wiki/Okia_birmanica</object-id>
                    </tp:taxon-name><tp:taxon-authority>(Kuntze) H.Rob. &amp; Skvarla, Proc. Biol. Soc. Washington 123(1): 91. 2010.</tp:taxon-authority><tp:nomenclature-citation-list><tp:nomenclature-citation><tp:taxon-name>Vernonia birmanica</tp:taxon-name><comment> (Kuntze) Merr., Brittonia 2: 200. 1936.</comment></tp:nomenclature-citation><tp:nomenclature-citation><tp:taxon-name>Cacalia birmanica</tp:taxon-name><comment> Kuntze, Rev. Gen. P1.: 323. 1891.</comment></tp:nomenclature-citation></tp:nomenclature-citation-list></tp:nomenclature><tp:treatment-sec sec-type="Type"><title>Type.</title><p>Myanmar, Moulmein, <italic>O. Kuntze</italic> 6271 (holotype: K!). <xref ref-type="fig" rid="F10">Fig. 10A</xref>.</p><fig id="F10" position="float" orientation="portrait"><label>Figure 10.</label><caption><p>Morphology of <italic><tp:taxon-name>Vernonieae</tp:taxon-name></italic> in Thailand 6. <bold>A</bold> <italic><tp:taxon-name>Okia birmanica</tp:taxon-name></italic> <bold>B</bold> <italic><tp:taxon-name>Okia pseudobirmanica</tp:taxon-name></italic> <bold>C</bold> <italic><tp:taxon-name>Pulicarioidea annamica</tp:taxon-name></italic> <bold>D–E</bold> <italic><tp:taxon-name>Strobocalyx arborea</tp:taxon-name></italic> <bold>F</bold> <italic><tp:taxon-name>Strobocalyx solanifolia</tp:taxon-name></italic> <bold>G–H</bold> <italic><tp:taxon-name>Struchium sparganophorum</tp:taxon-name></italic> <bold>I</bold> <italic><tp:taxon-name>Tarlmounia elliptica</tp:taxon-name></italic>.</p></caption><graphic xmlns:xlink="http://www.w3.org/1999/xlink" xlink:href="phytokeys-037-025-g010.jpg" position="float" orientation="portrait" xlink:type="simple"/></fig></tp:treatment-sec><tp:treatment-sec sec-type="Description"><title>Description.</title><p>Annual herbs, 1–2 m tall. Stems erect, inconspicuously ribbed, puberulous. Leaves cauline, 5–20 by 1–5 cm, lanceolate, margin serrate, apex acuminate, base attenuate, chartaceous; upper surface scabrous, lower surface puberulous, lateral veins 8–12-paired; petioles up to 2 cm long. Capitulescences terminal, loosely paniculate. Capitula campanulate, 10–12 mm long, pedunculate. Receptacle convex, glabrous. Involucres subglobular, in 4–5 series, ca. 7 mm long. Phyllaries imbricate, green with purple apex, outer surface arachnoid; the outer and the middle ones ovate or elliptic, apex obtuse; the inner ones broadly oblong, apex obtuse. Florets ca. 55; corollas funnelform, white or purple, puberulous without glands. Achenes subterete, ca. 4 mm long, 10-ribbed, aculeate between ribs. Pappus in 2 series of bristles, the inner ones ca. 7 mm long, persistent.</p></tp:treatment-sec><tp:treatment-sec sec-type="Distribution"><title>Distribution.</title><p>Thailand: Lampang, Kanchanaburi. Myanmar.</p></tp:treatment-sec><tp:treatment-sec sec-type="Specimens examined"><title>Specimens examined.</title><p>Thailand, Kanchanaburi, Sai Yok national park, <named-content xmlns:xlink="http://www.w3.org/1999/xlink" content-type="dwc:verbatimCoordinates" xlink:type="simple">14°22.29'N, 98°51.07'E</named-content>, 4 Dec 1961, <italic>K. Larsen</italic> 8492 (K); Lampang, Jae Son national park, 4 Nov 1996, <italic>J.F. Maxwell</italic> 96-1490 (BKF).</p></tp:treatment-sec><tp:treatment-sec sec-type="Diagnostic characters"><title>Diagnostic characters.</title><p><italic><tp:taxon-name>Okia birmanica</tp:taxon-name></italic> is distinguished by its long and slender pedicel in a loose panicle, phyllaries mostly obtuse with thickened tips, and cup-shaped involucre.</p></tp:treatment-sec><tp:treatment-sec sec-type="Ecology"><title>Ecology.</title><p>Under dense canopy on the top of limestone mountain, alt. 650–1000 m; flowering September to December.</p></tp:treatment-sec><tp:treatment-sec sec-type="Vernacular name"><title>Vernacular name.</title><p>Tum Doi (ตุ้มดอย).</p><!--PageBreak--></tp:treatment-sec></tp:taxon-treatment>
