# Supplementary material for: Revisions and key to the Vernonieae (Compositae) of Thailand
Source: PhytoKeys. 2014 May 13;(37):25–101. doi: 10.3897/phytokeys.37.6499 (PMC4023333; doi:10.3897/phytokeys.37.6499)
Supplement: XML Treatment for Okia pseudobirmanica [file phytokeys.37.6499-treatment61.xml]

<!DOCTYPE tp:taxon-treatment
  PUBLIC "-//TaxonX//DTD Taxonomic Treatment Publishing DTD v0 20100105//EN" "tax-treatment-NSO.dtd">
<tp:taxon-treatment xmlns:tp="http://www.plazi.org/taxpub"><tp:treatment-meta><mixed-citation publication-type="journal"><person-group><name><surname>Bunwong</surname><given-names>Sukhonthip</given-names></name><name><surname>Chantaranothai</surname><given-names>Pranom</given-names></name><name><surname>Keeley</surname><given-names>Sterling C.</given-names></name></person-group><article-title>Revisions and key to the Vernonieae (Compositae) of Thailand</article-title><source>PhytoKeys</source><day>13</day><month>5</month><year>2014</year><volume>2014</volume><issue>37</issue><fpage>25</fpage><lpage>101</lpage><pub-id pub-id-type="doi">10.3897/phytokeys.37.6499</pub-id></mixed-citation></tp:treatment-meta><tp:nomenclature><tp:taxon-name>
                        <tp:taxon-name-part taxon-name-part-type="genus">Okia</tp:taxon-name-part>
                        <tp:taxon-name-part taxon-name-part-type="species">pseudobirmanica</tp:taxon-name-part>
                        <object-id xmlns:xlink="http://www.w3.org/1999/xlink" xlink:type="simple">urn:lsid:ipni.org:names:77138475-1</object-id>
                        <object-id xmlns:xlink="http://www.w3.org/1999/xlink" xlink:type="simple">http://species-id.net/wiki/Okia_pseudobirmanica</object-id>
                    </tp:taxon-name><tp:taxon-authority>(H.Koyama) Bunwong, Chantar. &amp; S.C.Keeley</tp:taxon-authority><tp:taxon-status xmlns:xlink="http://www.w3.org/1999/xlink" xlink:type="simple">comb. nov.</tp:taxon-status><tp:nomenclature-citation-list><tp:nomenclature-citation><tp:taxon-name>Vernonia pseudobirmanica</tp:taxon-name><comment> H.Koyama, Bull. Natl. Sci. Mus. Tokyo, Ser. B 29(1): 16. 2003.</comment></tp:nomenclature-citation></tp:nomenclature-citation-list></tp:nomenclature><tp:treatment-sec sec-type="Type"><title>Type.</title><p>Thailand, Tak, Khao Pha War, <italic>T. Shimizu, H. Toyokuni, H. Koyama, T. Yahara &amp; T. Santisuk</italic> T-18505-bis (holotype: KYO!). <xref ref-type="fig" rid="F10">Fig. 10B</xref>.</p></tp:treatment-sec><tp:treatment-sec sec-type="Description"><title>Description.</title><p>Perennial herbs, 20–40 cm tall. Stems erect, conspicuously ribbed, puberulous. Leaves cauline, 3–12 by 1–3 cm, elliptic or obovate, margin serrate, apex acuminate, base attenuate, chartaceous; upper surface glabrate or scabrous; lower surface glabrate or pubescent; lateral veins 7–12-paired; petioles up to 1 cm long. Capitulescences terminal, loosely corymbose. Capitula broadly campanulate, 5–6 mm long, pedunculate. Receptacle glabrous. Involucres broadly campanulate, in 4–5 series, ca. 5 mm long. Phyllaries imbricate, green, margin piliferous, outer surface nearly glabrous; the outer and the middle ones linear-oblong, apex acute; the inner ones ovate-lanceolate to oblong, apex obtuse. Florets ca. 20; corollas funnelform, purple, glabrous. Achenes fusiform, ca. 3 mm long, 10-ribbed, glabrous. Pappus in 2 series of bristles, the inner ones ca. 5 mm long.</p></tp:treatment-sec><tp:treatment-sec sec-type="Distribution"><title>Distribution.</title><p>Thailand: Tak, Kanchanaburi. Endemic.</p></tp:treatment-sec><tp:treatment-sec sec-type="Specimens examined"><title>Specimens examined.</title><p>Thailand, Tak, Khao Pha War, <named-content xmlns:xlink="http://www.w3.org/1999/xlink" content-type="dwc:verbatimCoordinates" xlink:type="simple">16°46.32'N, 98°41.17'E</named-content>, <italic>T. Shimizu, H. Toyokuni, H. Koyama, T. Yahara &amp; T. Santisuk</italic> T-18505-bis (KYO); Kanchanaburi, Si Sa Wat, 13 Nov 1971, <italic>C.F. van Beusekom, C. Phengklai, R. Geesink &amp; B. Wongwan</italic> 3746 (BKF, K, L, P).</p></tp:treatment-sec><tp:treatment-sec sec-type="Diagnostic characters"><title>Diagnostic characters.</title><p><italic><tp:taxon-name>Okia pseudobirmanica</tp:taxon-name></italic> differs from <italic><tp:taxon-name>Okia birmanica</tp:taxon-name></italic> by its smaller capitula.</p></tp:treatment-sec><tp:treatment-sec sec-type="Ecology"><title>Ecology.</title><p>Rare on limestone, alt. 700–900 m; flowering November to December.</p></tp:treatment-sec><tp:treatment-sec sec-type="Vernacular name"><title>Vernacular name.</title><p>Tum Doi (ตุ้มดอย).</p></tp:treatment-sec><tp:treatment-sec><!--Section generated to contain objects referenced in tp:taxon-treatment.--><fig id="F10" position="float" orientation="portrait"><label>Figure 10.</label><caption><p>Morphology of <italic><tp:taxon-name>Vernonieae</tp:taxon-name></italic> in Thailand 6. <bold>A</bold> <italic><tp:taxon-name>Okia birmanica</tp:taxon-name></italic> <bold>B</bold> <italic><tp:taxon-name>Okia pseudobirmanica</tp:taxon-name></italic> <bold>C</bold> <italic><tp:taxon-name>Pulicarioidea annamica</tp:taxon-name></italic> <bold>D–E</bold> <italic><tp:taxon-name>Strobocalyx arborea</tp:taxon-name></italic> <bold>F</bold> <italic><tp:taxon-name>Strobocalyx solanifolia</tp:taxon-name></italic> <bold>G–H</bold> <italic><tp:taxon-name>Struchium sparganophorum</tp:taxon-name></italic> <bold>I</bold> <italic><tp:taxon-name>Tarlmounia elliptica</tp:taxon-name></italic>.</p></caption><graphic xmlns:xlink="http://www.w3.org/1999/xlink" xlink:href="phytokeys-037-025-g010.jpg" position="float" orientation="portrait" xlink:type="simple"/></fig></tp:treatment-sec></tp:taxon-treatment>
