# Supplementary material for: Revisions and key to the Vernonieae (Compositae) of Thailand
Source: PhytoKeys. 2014 May 13;(37):25–101. doi: 10.3897/phytokeys.37.6499 (PMC4023333; doi:10.3897/phytokeys.37.6499)
Supplement: XML Treatment for Pseudelephantopus [file phytokeys.37.6499-treatment62.xml]

<!DOCTYPE tp:taxon-treatment
  PUBLIC "-//TaxonX//DTD Taxonomic Treatment Publishing DTD v0 20100105//EN" "tax-treatment-NSO.dtd">
<tp:taxon-treatment xmlns:tp="http://www.plazi.org/taxpub"><tp:treatment-meta><mixed-citation publication-type="journal"><person-group><name><surname>Bunwong</surname><given-names>Sukhonthip</given-names></name><name><surname>Chantaranothai</surname><given-names>Pranom</given-names></name><name><surname>Keeley</surname><given-names>Sterling C.</given-names></name></person-group><article-title>Revisions and key to the Vernonieae (Compositae) of Thailand</article-title><source>PhytoKeys</source><day>13</day><month>5</month><year>2014</year><volume>2014</volume><issue>37</issue><fpage>25</fpage><lpage>101</lpage><pub-id pub-id-type="doi">10.3897/phytokeys.37.6499</pub-id></mixed-citation></tp:treatment-meta><tp:nomenclature><tp:taxon-name>
                        <tp:taxon-name-part taxon-name-part-type="genus">Pseudelephantopus</tp:taxon-name-part>
                        <object-id xmlns:xlink="http://www.w3.org/1999/xlink" xlink:type="simple">urn:lsid:ipni.org:names:10701-1:1.1</object-id>
                        <object-id xmlns:xlink="http://www.w3.org/1999/xlink" xlink:type="simple">http://species-id.net/wiki/Pseudelephantopus</object-id>
                    </tp:taxon-name><tp:taxon-authority>Rohr, Skrifl. Nat. Selsk. Kiobenl. 2: 214. 1792</tp:taxon-authority><tp:taxon-status xmlns:xlink="http://www.w3.org/1999/xlink" xlink:type="simple">nom. et orth. cons.</tp:taxon-status></tp:nomenclature><tp:treatment-sec sec-type="Type"><title>Type.</title><p><italic><tp:taxon-name>Pseudelephantopus spicatus</tp:taxon-name></italic> (Aubl.) C.F. Baker.</p></tp:treatment-sec><tp:treatment-sec sec-type="Description"><title>Description.</title><p>Perennial herbs. Stems erect, surface pilose-villose. Leaves simple, alternate or in rosette, sessile or petiolate; lamina obovate, oblanceolate, puberulous glandular; margin crenate, slightly serrate, dentate to entire; apex acute or obtuse, base cuneate to attenuate, chartaceous. Capitulescences terminal and axillary, spicate. Capitula discoid, tubular, clusters supported by foliaceous bracts, homogamous, florets bisexual and fertile. Phyllaries 8, in 2 series, decussate, persistent, oblong, outer surface puberulous. Florets 4; corollas white, glabrous, lobes 5, zygomorphic. Anthers <!--PageBreak-->5, syngenesious, apical appendages acute, anther bases not calcarate. Styles white, 2-branched, inner surface covered with stigmatic papillae, outer surface covered with sweeping hairs reaching to below style bifurcation. Achenes usually clavate, 10-ribbed, <!--PageBreak-->pubescent, carpopodium present. Pappus with 2 unequal contorted bristles. Pollen lophate, 3-porate, without micropuncta.</p><p>One species is recognized in Thailand.</p></tp:treatment-sec></tp:taxon-treatment>
