# Supplementary material for: Revisions and key to the Vernonieae (Compositae) of Thailand
Source: PhytoKeys. 2014 May 13;(37):25–101. doi: 10.3897/phytokeys.37.6499 (PMC4023333; doi:10.3897/phytokeys.37.6499)
Supplement: XML Treatment for Pseudelephantopus spicatus [file phytokeys.37.6499-treatment63.xml]

<!DOCTYPE tp:taxon-treatment
  PUBLIC "-//TaxonX//DTD Taxonomic Treatment Publishing DTD v0 20100105//EN" "tax-treatment-NSO.dtd">
<tp:taxon-treatment xmlns:tp="http://www.plazi.org/taxpub"><tp:treatment-meta><mixed-citation publication-type="journal"><person-group><name><surname>Bunwong</surname><given-names>Sukhonthip</given-names></name><name><surname>Chantaranothai</surname><given-names>Pranom</given-names></name><name><surname>Keeley</surname><given-names>Sterling C.</given-names></name></person-group><article-title>Revisions and key to the Vernonieae (Compositae) of Thailand</article-title><source>PhytoKeys</source><day>13</day><month>5</month><year>2014</year><volume>2014</volume><issue>37</issue><fpage>25</fpage><lpage>101</lpage><pub-id pub-id-type="doi">10.3897/phytokeys.37.6499</pub-id></mixed-citation></tp:treatment-meta><tp:nomenclature><tp:taxon-name>
                        <tp:taxon-name-part taxon-name-part-type="genus">Pseudelephantopus</tp:taxon-name-part>
                        <tp:taxon-name-part taxon-name-part-type="species">spicatus</tp:taxon-name-part>
                        <object-id xmlns:xlink="http://www.w3.org/1999/xlink" xlink:type="simple">urn:lsid:ipni.org:names:60438009-2:1.1.2.1</object-id>
                        <object-id xmlns:xlink="http://www.w3.org/1999/xlink" xlink:type="simple">http://species-id.net/wiki/Pseudelephantopus_spicatus</object-id>
                    </tp:taxon-name><tp:taxon-authority>(Juss. ex Aubl.) C.F. Baker, Trans. Acad. Sci. St. Louis 12: 45, 55 &amp; 56. 1902.</tp:taxon-authority><tp:nomenclature-citation-list><tp:nomenclature-citation><tp:taxon-name>Pseudelephantopus spicatus</tp:taxon-name><comment> (Juss. ex Aubl.) Rohr, Skrifl. Nat. Selsk. Kiobenh. 2: 216. 1792.</comment></tp:nomenclature-citation><tp:nomenclature-citation><tp:taxon-name>Elephantopus spicatus</tp:taxon-name><comment> Juss. ex Aublet, Hist. Pl. Guiane 2: 808. 1775.</comment></tp:nomenclature-citation></tp:nomenclature-citation-list></tp:nomenclature><tp:treatment-sec sec-type="Type"><title>Type.</title><p>not ascertained. <xref ref-type="fig" rid="F8">Figs 8E–F</xref>.</p></tp:treatment-sec><tp:treatment-sec sec-type="Description"><title>Description.</title><p>Perennial herbs, 10–40 cm tall. Stems erect, inconspicuously ribbed, puberulous. Leaves simple, rosulate or alternate at base, 5–15 by 1.5–5 cm, obovate or oblanceolate, margin slightly serrate to entire, apex obtuse or rounded, base cuneate or attenuate, subcoriaceous; upper surface puberulous without glands, lower surface puberulous with filiform hairs and capitate glands; lateral veins 9–15-paired; petioles up to 2 cm long. Capitulescences terminal and axillary, capitula 1-4 aggregated in clusters supported by foliaceous bracts, clusters arranged in a spike. Capitula tubular, 14–17 mm long. Receptacle flat, 1–1.5 mm in diam., glabrous. Florets bisexual and fertile. Involucres oblong, in 2 series, 10–11 mm long. Phyllaries 8, decussate, light green, margin entire or piliferous, outer surface pilose without glands; the outer lanceolate, apicies acute; the inner ones obovate-lanceolate or oblong, apices acute. Florets 4; corollas salverform, white, zygomorphic, glabrous; corolla tubes 5–9 mm long; corolla lobes 2.5–2.8 mm long. Anthers 1.5–2 mm long, apical appendage acute, base acute. Styles white, 5–9 mm long, branches ca. 2 mm long, inner surface covered with stigmatic papillae. Achenes clavate, 4–5 mm long, pubescent with densely twin hairs, without glands, 10-ribbed. Pappus in 1 series, often of 2 sizes and bent at the tip, bristles 6–9, 2–6 mm long.</p></tp:treatment-sec><tp:treatment-sec sec-type="Distribution"><title>Distribution.</title><p>Thailand: Chiang Rai, Nakhon Phanom, Ubon Ratchathani. Tropics.</p></tp:treatment-sec><tp:treatment-sec sec-type="Specimens examined"><title>Specimens examined.</title><p>Thailand, Ubon Ratchathani, Chong Mek border crossing, <named-content xmlns:xlink="http://www.w3.org/1999/xlink" content-type="dwc:verbatimCoordinates" xlink:type="simple">15°8.02'N, 105°28.01'E</named-content>, 27 Oct 2007, <italic>S. Bunwong</italic> 342 (KKU); Chiang Rai, Muang District, 20 Nov 2007, <italic>S. Bunwong</italic> 352 (KKU, US); Nakhon Phanom, Ban Phang, 24 Feb 2003, <italic>Th. Wongprasert et al.</italic> 032-17 (BKF).</p></tp:treatment-sec><tp:treatment-sec sec-type="Diagnostic characters"><title>Diagnostic characters.</title><p><italic><tp:taxon-name>Pseudelephantopus spicatus</tp:taxon-name></italic> is distinguished from <italic><tp:taxon-name>Elephantopus</tp:taxon-name></italic> by having spicate capitulescences and contorted pappus.</p></tp:treatment-sec><tp:treatment-sec sec-type="Ecology"><title>Ecology.</title><p>Open areas in dipterocarp forest or river bank, alt. 100–400 m; flowering October to December.</p></tp:treatment-sec><tp:treatment-sec sec-type="Vernacular name"><title>Vernacular name.</title><p>Doo La Doo (โด่ลาโด่), Ton Tai Din (ต้นใต้ดิน).</p><!--PageBreak--></tp:treatment-sec><tp:treatment-sec><!--Section generated to contain objects referenced in tp:taxon-treatment.--><fig id="F8" position="float" orientation="portrait"><label>Figure 8.</label><caption><p>Morphology of <italic><tp:taxon-name>Vernonieae</tp:taxon-name></italic> in Thailand 4. <bold>A</bold> <italic><tp:taxon-name>Elephantopus mollis</tp:taxon-name></italic> <bold>B–C</bold> <italic><tp:taxon-name>Elephantopus scaber</tp:taxon-name></italic> <bold>D</bold> <italic><tp:taxon-name>Elephantopus scaber</tp:taxon-name></italic> var. <italic>penicillatus</italic> <bold>E–F</bold> <italic><tp:taxon-name>Pseudelephantopus spicatus</tp:taxon-name></italic>.</p></caption><graphic xmlns:xlink="http://www.w3.org/1999/xlink" xlink:href="phytokeys-037-025-g008.jpg" position="float" orientation="portrait" xlink:type="simple"/></fig></tp:treatment-sec></tp:taxon-treatment>
