# Supplementary material for: Revisions and key to the Vernonieae (Compositae) of Thailand
Source: PhytoKeys. 2014 May 13;(37):25–101. doi: 10.3897/phytokeys.37.6499 (PMC4023333; doi:10.3897/phytokeys.37.6499)
Supplement: XML Treatment for Pulicarioidea annamica [file phytokeys.37.6499-treatment65.xml]

<!DOCTYPE tp:taxon-treatment
  PUBLIC "-//TaxonX//DTD Taxonomic Treatment Publishing DTD v0 20100105//EN" "tax-treatment-NSO.dtd">
<tp:taxon-treatment xmlns:tp="http://www.plazi.org/taxpub"><tp:treatment-meta><mixed-citation publication-type="journal"><person-group><name><surname>Bunwong</surname><given-names>Sukhonthip</given-names></name><name><surname>Chantaranothai</surname><given-names>Pranom</given-names></name><name><surname>Keeley</surname><given-names>Sterling C.</given-names></name></person-group><article-title>Revisions and key to the Vernonieae (Compositae) of Thailand</article-title><source>PhytoKeys</source><day>13</day><month>5</month><year>2014</year><volume>2014</volume><issue>37</issue><fpage>25</fpage><lpage>101</lpage><pub-id pub-id-type="doi">10.3897/phytokeys.37.6499</pub-id></mixed-citation></tp:treatment-meta><tp:nomenclature><tp:taxon-name>
                        <tp:taxon-name-part taxon-name-part-type="genus">Pulicarioidea</tp:taxon-name-part>
                        <tp:taxon-name-part taxon-name-part-type="species">annamica</tp:taxon-name-part>
                        <object-id xmlns:xlink="http://www.w3.org/1999/xlink" xlink:type="simple">urn:lsid:ipni.org:names:77138476-1</object-id>
                        <object-id xmlns:xlink="http://www.w3.org/1999/xlink" xlink:type="simple">http://species-id.net/wiki/Pulicarioidea_annamica</object-id>
                    </tp:taxon-name><tp:taxon-authority>(Gagnep.) Bunwong, Chantar. &amp; S.C.Keeley</tp:taxon-authority><tp:taxon-status xmlns:xlink="http://www.w3.org/1999/xlink" xlink:type="simple">comb. nov.</tp:taxon-status><tp:nomenclature-citation-list><tp:nomenclature-citation><tp:taxon-name>Pulicaria annamica</tp:taxon-name><comment> Gagnep., Bull. Soc. Bot France. 68: 121. 1921.</comment></tp:nomenclature-citation><tp:nomenclature-citation><tp:taxon-name>Vernonia pulicarioides</tp:taxon-name><comment> Gagnep., Fl. Indo-Chine 3: 482. 1924.</comment></tp:nomenclature-citation></tp:nomenclature-citation-list></tp:nomenclature><tp:treatment-sec sec-type="Type"><title>Type.</title><p>Vietnam, Annam, Da Lat plateau, Langbian mountain, <italic>A. Chevalier</italic> 30672 (P!, lectotype designated here). <xref ref-type="fig" rid="F10">Fig. 10C</xref>.</p></tp:treatment-sec><tp:treatment-sec sec-type="Description"><title>Description.</title><p>Perennial herbs, 20–40 cm tall. Stems erect, conspicuously ribbed, villose. Leaves 5–10 by 1.5–2 cm, oblong or oblanceolate, margin subentire, apex acute or truncate, base cuneate, subcoriaceous; upper surface scabrous without glands; lower surface scabrous with whip-shaped hairs and capitate glands; lateral veins 4–8-paired; petioles sessile. Capitulescences terminal, solitary or few. Capitula hemispherical, 10–15 mm long, pedunculate. Receptacle glabrous. Involucres hemispherical, in 5–6 series, 10–15 mm long, 10–15 mm in diam., phyllaries imbricate, green with purple apically, margin piliferous, outer surface sericeous without glands; the outer and the middle ones lanceolate, apex acuminate; the inner ones lanceolate, apex acuminate or aristate. Florets ca. 70; corollas narrowly funnelform, purple, pubescent with hairs and glands; corolla tubes 6–7 mm long; corolla lobes 2–2.5 mm long. Anthers 3.5–4 mm long, apical appendage acute, base acute. Styles purple, 6–6.5 mm long, branches 2–2.5 mm long. Achenes subterete or oblong, 2–2.5 mm long, 3–5 ribbed, pubescent with dense twin hairs without glands, carpopodium present. Pappus in 2 series of bristles, persistent, the outer ones shorter than the inner ones, the inner ones 8–9 mm long. Pollen lophate, without micropuncta.</p></tp:treatment-sec><tp:treatment-sec sec-type="Distribution"><title>Distribution.</title><p>Thailand: Mae Hong Son, Chiang Mai. Myanmar, Laos, Vietnam.</p><!--PageBreak--></tp:treatment-sec><tp:treatment-sec sec-type="Specimens examined"><title>Specimens examined.</title><p>Thailand, Chiang Mai, Doi Sutep Pui national park, <named-content xmlns:xlink="http://www.w3.org/1999/xlink" content-type="dwc:verbatimCoordinates" xlink:type="simple">18°48.39'N, 98°54.90'E</named-content>, 20 Oct 1999, <italic>P. Suksathan</italic> 1932 (QBG); Laos, <italic>M. Poilane</italic> 2038 (P); Laos, 4 Feb 1932, <italic>M. Poilane</italic> 20073 (P); Vietnam, Annam, Da Lat plateau, Langbian mountain, 10 Feb 1914, <italic>A. Chevalier</italic> 30672 (P); Langbian mountain, 15 Feb 1914, <italic>A. Chevalier</italic> 30847 (P); Langbian mountain, <italic>Eberhardt</italic> 1747 (P); Langbian mountain, 27 Oct 1920, <italic>E. Evrard</italic> 406 (E, P); Langbian mountain, 19 Jan 1924, <italic>E. Evrard</italic> 1057 (P); Langbian mountain, <italic>E. Evrard</italic> 1446 (P); Langbian mountain, 20 Feb 1952, <italic>Schmid</italic> 1237 (P).</p></tp:treatment-sec><tp:treatment-sec sec-type="Diagnostic characters"><title>Diagnostic characters.</title><p>This species is distinguished by having hemispherical capitula, sericeous phyllaries without glands, 3–5 ribed achenes, whitish flattened pappus and lophate pollen with small lacuna.</p></tp:treatment-sec><tp:treatment-sec sec-type="Ecology"><title>Ecology.</title><p>Evergreen and pine-oak forest, alt. 780–1600 m; flowering October to February.</p></tp:treatment-sec><tp:treatment-sec sec-type="Vernacular name"><title>Vernacular name.</title><p>Pha Ya Muang Doi (พญาม่วงดอย).</p></tp:treatment-sec><tp:treatment-sec><!--Section generated to contain objects referenced in tp:taxon-treatment.--><fig id="F10" position="float" orientation="portrait"><label>Figure 10.</label><caption><p>Morphology of <italic><tp:taxon-name>Vernonieae</tp:taxon-name></italic> in Thailand 6. <bold>A</bold> <italic><tp:taxon-name>Okia birmanica</tp:taxon-name></italic> <bold>B</bold> <italic><tp:taxon-name>Okia pseudobirmanica</tp:taxon-name></italic> <bold>C</bold> <italic><tp:taxon-name>Pulicarioidea annamica</tp:taxon-name></italic> <bold>D–E</bold> <italic><tp:taxon-name>Strobocalyx arborea</tp:taxon-name></italic> <bold>F</bold> <italic><tp:taxon-name>Strobocalyx solanifolia</tp:taxon-name></italic> <bold>G–H</bold> <italic><tp:taxon-name>Struchium sparganophorum</tp:taxon-name></italic> <bold>I</bold> <italic><tp:taxon-name>Tarlmounia elliptica</tp:taxon-name></italic>.</p></caption><graphic xmlns:xlink="http://www.w3.org/1999/xlink" xlink:href="phytokeys-037-025-g010.jpg" position="float" orientation="portrait" xlink:type="simple"/></fig></tp:treatment-sec></tp:taxon-treatment>
