# Supplementary material for: Revisions and key to the Vernonieae (Compositae) of Thailand
Source: PhytoKeys. 2014 May 13;(37):25–101. doi: 10.3897/phytokeys.37.6499 (PMC4023333; doi:10.3897/phytokeys.37.6499)
Supplement: XML Treatment for Strobocalyx [file phytokeys.37.6499-treatment66.xml]

<!DOCTYPE tp:taxon-treatment
  PUBLIC "-//TaxonX//DTD Taxonomic Treatment Publishing DTD v0 20100105//EN" "tax-treatment-NSO.dtd">
<tp:taxon-treatment xmlns:tp="http://www.plazi.org/taxpub"><tp:treatment-meta><mixed-citation publication-type="journal"><person-group><name><surname>Bunwong</surname><given-names>Sukhonthip</given-names></name><name><surname>Chantaranothai</surname><given-names>Pranom</given-names></name><name><surname>Keeley</surname><given-names>Sterling C.</given-names></name></person-group><article-title>Revisions and key to the Vernonieae (Compositae) of Thailand</article-title><source>PhytoKeys</source><day>13</day><month>5</month><year>2014</year><volume>2014</volume><issue>37</issue><fpage>25</fpage><lpage>101</lpage><pub-id pub-id-type="doi">10.3897/phytokeys.37.6499</pub-id></mixed-citation></tp:treatment-meta><tp:nomenclature><tp:taxon-name>
                        <tp:taxon-name-part taxon-name-part-type="genus">Strobocalyx</tp:taxon-name-part>
                        <object-id xmlns:xlink="http://www.w3.org/1999/xlink" xlink:type="simple">urn:lsid:ipni.org:names:11179-1:1.2.1.2</object-id>
                        <object-id xmlns:xlink="http://www.w3.org/1999/xlink" xlink:type="simple">http://species-id.net/wiki/Strobocalyx</object-id>
                    </tp:taxon-name><tp:taxon-authority>Sch.Bip., Jahresber. Pollichia 18. 170. 1861.</tp:taxon-authority></tp:nomenclature><tp:treatment-sec sec-type="Type"><title>Type.</title><p><italic><tp:taxon-name>Strobocalyx arborea</tp:taxon-name></italic> (Buch.-Ham.) Sch.Bip., Jahresber. Pollichia 18: 171. 1861.</p></tp:treatment-sec><tp:treatment-sec sec-type="Description"><title>Description.</title><p>Perennial plants. Stems arborescent or scandent. Leaves simple, alternate, usually petiolate, lamina elliptic or oblong, pubescent with uniseriate or flagellate hairs, margin serrate or entire, apex acute or acuminate, base cuneate, coriaceous. Capitulescences terminal or axillary. Capitula discoid, homogamous, pedunculate or sessile, florets bisexual and fertile. Involucre campanulate, in 2–4 series, 2–4 mm long. Phyllaries imbricate, hairy without glands. Corollas purple to white, actinomorphic, lobes 5. Anthers 5, syngenesious. Styles purple, 2-branched, inner surface covered with stigmatic papillae, outer surface covered with sweeping hairs on the outer surface reaching below style bifurcation. Achenes turbinate, usually 10-ribbed, ca. 2 mm long, hairy with glands, carpopodium present. Pappus in 2 series of bristles, persistent, the outer ones are shorter than the inner ones. Pollen echinate, subechinolophate or echinolophate, 3-colporate, with micropuncta.</p><p>Two species are recognized in Thailand.</p></tp:treatment-sec><tp:treatment-sec sec-type="Key to the species"><title>Key to the species</title><table-wrap content-type="key" position="anchor" orientation="portrait"><table><tbody><tr><td rowspan="1" colspan="1">1</td><td rowspan="1" colspan="1">Plants arborescent; capitulescences thyrsoid-paniculate; achenes 3–4-angled</td><td rowspan="1" colspan="1"><italic><tp:taxon-name>Strobocalyx arborea</tp:taxon-name></italic></td></tr><tr><td rowspan="1" colspan="1">–</td><td rowspan="1" colspan="1">Plants scandent or shrubby; capitulescences corymbose; achenes 10 ribs</td><td rowspan="1" colspan="1"><italic><tp:taxon-name>Strobocalyx solanifolia</tp:taxon-name></italic></td></tr><!--PageBreak--></tbody></table></table-wrap></tp:treatment-sec></tp:taxon-treatment>
