# Supplementary material for: Revisions and key to the Vernonieae (Compositae) of Thailand
Source: PhytoKeys. 2014 May 13;(37):25–101. doi: 10.3897/phytokeys.37.6499 (PMC4023333; doi:10.3897/phytokeys.37.6499)
Supplement: XML Treatment for Strobocalyx arborea [file phytokeys.37.6499-treatment67.xml]

<!DOCTYPE tp:taxon-treatment
  PUBLIC "-//TaxonX//DTD Taxonomic Treatment Publishing DTD v0 20100105//EN" "tax-treatment-NSO.dtd">
<tp:taxon-treatment xmlns:tp="http://www.plazi.org/taxpub"><tp:treatment-meta><mixed-citation publication-type="journal"><person-group><name><surname>Bunwong</surname><given-names>Sukhonthip</given-names></name><name><surname>Chantaranothai</surname><given-names>Pranom</given-names></name><name><surname>Keeley</surname><given-names>Sterling C.</given-names></name></person-group><article-title>Revisions and key to the Vernonieae (Compositae) of Thailand</article-title><source>PhytoKeys</source><day>13</day><month>5</month><year>2014</year><volume>2014</volume><issue>37</issue><fpage>25</fpage><lpage>101</lpage><pub-id pub-id-type="doi">10.3897/phytokeys.37.6499</pub-id></mixed-citation></tp:treatment-meta><tp:nomenclature><tp:taxon-name>
                        <tp:taxon-name-part taxon-name-part-type="genus">Strobocalyx</tp:taxon-name-part>
                        <tp:taxon-name-part taxon-name-part-type="species">arborea</tp:taxon-name-part>
                        <object-id xmlns:xlink="http://www.w3.org/1999/xlink" xlink:type="simple">urn:lsid:ipni.org:names:251873-1:1.2.1.2</object-id>
                        <object-id xmlns:xlink="http://www.w3.org/1999/xlink" xlink:type="simple">http://species-id.net/wiki/Strobocalyx_arborea</object-id>
                    </tp:taxon-name><tp:taxon-authority>(Buch.-Ham.) Sch.Bip., Jahresber. Pollichia 18: 171. 1861.</tp:taxon-authority><tp:nomenclature-citation-list><tp:nomenclature-citation><tp:taxon-name>Conyza arborea</tp:taxon-name><comment> Wall., List [Wallich] no. 2. nom. nud.</comment></tp:nomenclature-citation><tp:nomenclature-citation><tp:taxon-name>Vernonia arborea</tp:taxon-name><comment> Buch.-Ham., Trans. Linn. Soc. 14: 218. 1825.</comment></tp:nomenclature-citation><tp:nomenclature-citation><tp:taxon-name>Strobocalyx arborea</tp:taxon-name><comment> Type. Nepal, S.N. (holotype: E!). <xref ref-type="fig" rid="F10">Figs 10D–E</xref>.</comment></tp:nomenclature-citation><tp:nomenclature-citation><tp:taxon-name>Eupatorium javanicum</tp:taxon-name><comment> Blume, Bijdr. Fl. Ned. Ind. 15: 903. 1826.</comment></tp:nomenclature-citation><tp:nomenclature-citation><tp:taxon-name>Vernonia javanica</tp:taxon-name><comment> (Blume) DC., Prodr. 5: 22. 1836.</comment></tp:nomenclature-citation><tp:nomenclature-citation><tp:taxon-name>Strobocalyx arborea</tp:taxon-name><comment> Type. Indonesia. Java, Blume s.n. (holotype: L).</comment></tp:nomenclature-citation></tp:nomenclature-citation-list></tp:nomenclature><tp:treatment-sec sec-type="Description"><title>Description.</title><p>Trees, 5–20 m tall. Stems arborescent, terete, inconspicuously ribbed, branches ferruginuous pubescent. Leaves 8–20 by 4–10 cm, elliptic to oblong, margin entire, apex acuminate or caudate, base cuneate or oblique, coriaceous; both surfaces puberulous with filiform hairs and capitate glands; lateral veins 10–15-paired; petioles up to 3 cm long. Capitulescences terminal or axillary, thyrsoid paniculate. Capitula narrowly campanulate, shortly pedunculate. Receptacle flat, glabrous. Involucres narrowly campanulate or slightly oblong-cylindrical, in 3–4 series, 2–3 mm long. Phyllaries imbricate, green or purple, margin piliferous, outer surface puberulous without glands; the outer ovate, apex obtuse or rounded; the inner ones ovate-lanceolate or oblong, apex obtuse. Florets 3–6; corollas funnelform, purple to white, glandular; corolla tubes 6–7 mm long; corolla lobes ca. 2 mm long. Anthers ca. 2.5 mm long, apical appendage acute, base obtuse. Styles purple. Achenes turbinate, ca. 2 mm long, 3–4-angled and inconspicuously ribbed, pubescent with twin hairs and capitate glands. Pappus in 2 series of bristles, the inner ones 6–7 mm long. Pollen subechinolophate, 3-colporate, with micropuncta.</p></tp:treatment-sec><tp:treatment-sec sec-type="Distribution"><title>Distribution.</title><p>Thailand: Nan, Loei, Ranong, Surat Thani, Phangnga, Phuket, Krabi, Nakhon Si Thammarat, Phatthalung, Trang, Satun, Songkhla, Pattani, Yala, Narathiwat. India, Nepal, Sri Lanka, Myanmar, Malay Peninsula, Vietnam, New Guinea.</p></tp:treatment-sec><tp:treatment-sec sec-type="Specimens examined"><title>Specimens examined.</title><p>Thailand, Phang Nga, Takuapha, <named-content xmlns:xlink="http://www.w3.org/1999/xlink" content-type="dwc:verbatimCoordinates" xlink:type="simple">8°56'N, 98°21'E</named-content>, 7 Jul 1972, <italic>K. Larsen, S.S. Larsen, I. Nielsen &amp; T. Santisuk</italic> 30935 (AAU, BKF, K, L); Songkhla, Ban Prakamp, 18 Feb 1928, <italic>A.F.G. Kerr</italic> 15847 (BK, BM, K); Trang, Khao Chong, 11 Aug 1975, <italic>J.F. Maxwell</italic> 75-739 (AAU, BK, L); Yala, 29 Jan 1931, <italic>Put</italic> 3655 (BK, BM, E, K); Narathiwat, Nakorn Vang, 6 Oct 1966, <italic>Prayad</italic> 494 (BK, US); Nakhon Si Thammarat, Thung Song, 24 Jul 1929, <italic>Rabil</italic> 188 (BK, BM, E, K); Ranong, Ka Pur, 7 Dec 1979, <italic>T. Shimizu, H. Toyokuni, H. Koyama, T. Yahama &amp; C. Niyomdham</italic> T-26360 (BKF, L); Ka Pur, 12 Aug 1973, <italic>Pochanart</italic> 427 (BKF, K, P); Ka Pur, 1 Jan 1919, <italic>A.F.G. Kerr</italic> 16477 (BK, BM, K); Surat Thani, Kanchanadid, 31 Jul 1927, <italic>A.F.G. Kerr</italic> 13034 (AAU, BK, BM, K, L).</p></tp:treatment-sec><tp:treatment-sec sec-type="Diagnostic characters"><title>Diagnostic characters.</title><p><italic><tp:taxon-name>Strobocalyx arborea</tp:taxon-name></italic> is distinguished by its large size, 3–4-angled achenes and obtuse phyllaries.</p></tp:treatment-sec><tp:treatment-sec sec-type="Ecology"><title>Ecology.</title><p>Evergreen forest, alt. 50–300 m; flowering July to February.</p></tp:treatment-sec><tp:treatment-sec sec-type="Vernacular name"><title>Vernacular name.</title><p>Ka Ton Rok (กะท้อนรอก), Ka Puam Ma Prao (กะพวมมะพร้าว), Kra Phee Kao (กระพี้ขาว), Ko Ta Ba Ru (โกตาบารู), Kee Aon (ขี้อ้น), <!--PageBreak-->Torn Lor (ตอนเลาะ), Baa Hor (แบหอ), Smong Kung (สมองกุ้ง), Ai Nieaw Maa (อ้ายเหนียวหมา), Ta Kuam (ตะกวม), Nuang Chang (งวงช้าง).</p></tp:treatment-sec><tp:treatment-sec><!--Section generated to contain objects referenced in tp:taxon-treatment.--><fig id="F10" position="float" orientation="portrait"><label>Figure 10.</label><caption><p>Morphology of <italic><tp:taxon-name>Vernonieae</tp:taxon-name></italic> in Thailand 6. <bold>A</bold> <italic><tp:taxon-name>Okia birmanica</tp:taxon-name></italic> <bold>B</bold> <italic><tp:taxon-name>Okia pseudobirmanica</tp:taxon-name></italic> <bold>C</bold> <italic><tp:taxon-name>Pulicarioidea annamica</tp:taxon-name></italic> <bold>D–E</bold> <italic><tp:taxon-name>Strobocalyx arborea</tp:taxon-name></italic> <bold>F</bold> <italic><tp:taxon-name>Strobocalyx solanifolia</tp:taxon-name></italic> <bold>G–H</bold> <italic><tp:taxon-name>Struchium sparganophorum</tp:taxon-name></italic> <bold>I</bold> <italic><tp:taxon-name>Tarlmounia elliptica</tp:taxon-name></italic>.</p></caption><graphic xmlns:xlink="http://www.w3.org/1999/xlink" xlink:href="phytokeys-037-025-g010.jpg" position="float" orientation="portrait" xlink:type="simple"/></fig></tp:treatment-sec></tp:taxon-treatment>
