# Supplementary material for: Revisions and key to the Vernonieae (Compositae) of Thailand
Source: PhytoKeys. 2014 May 13;(37):25–101. doi: 10.3897/phytokeys.37.6499 (PMC4023333; doi:10.3897/phytokeys.37.6499)
Supplement: XML Treatment for Strobocalyx solanifolia [file phytokeys.37.6499-treatment68.xml]

<!DOCTYPE tp:taxon-treatment
  PUBLIC "-//TaxonX//DTD Taxonomic Treatment Publishing DTD v0 20100105//EN" "tax-treatment-NSO.dtd">
<tp:taxon-treatment xmlns:tp="http://www.plazi.org/taxpub"><tp:treatment-meta><mixed-citation publication-type="journal"><person-group><name><surname>Bunwong</surname><given-names>Sukhonthip</given-names></name><name><surname>Chantaranothai</surname><given-names>Pranom</given-names></name><name><surname>Keeley</surname><given-names>Sterling C.</given-names></name></person-group><article-title>Revisions and key to the Vernonieae (Compositae) of Thailand</article-title><source>PhytoKeys</source><day>13</day><month>5</month><year>2014</year><volume>2014</volume><issue>37</issue><fpage>25</fpage><lpage>101</lpage><pub-id pub-id-type="doi">10.3897/phytokeys.37.6499</pub-id></mixed-citation></tp:treatment-meta><tp:nomenclature><tp:taxon-name>
                        <tp:taxon-name-part taxon-name-part-type="genus">Strobocalyx</tp:taxon-name-part>
                        <tp:taxon-name-part taxon-name-part-type="species">solanifolia</tp:taxon-name-part>
                        <object-id xmlns:xlink="http://www.w3.org/1999/xlink" xlink:type="simple">urn:lsid:ipni.org:names:251885-1:1.2.1.2</object-id>
                        <object-id xmlns:xlink="http://www.w3.org/1999/xlink" xlink:type="simple">http://species-id.net/wiki/Strobocalyx_solanifolia</object-id>
                    </tp:taxon-name><tp:taxon-authority>(Benth.) Sch.Bip., Jahresber. Pollichia 18–19: 171. 181.</tp:taxon-authority><tp:nomenclature-citation-list><tp:nomenclature-citation><tp:taxon-name>Vernonia solanifolia</tp:taxon-name><comment> Benth., Lond. Journ. Bot. 1: 486. 1842.</comment></tp:nomenclature-citation></tp:nomenclature-citation-list></tp:nomenclature><tp:treatment-sec sec-type="Type"><title>Type:</title><p>Hong Kong: <italic>Hinds</italic> s.n. (holotype: K!). <xref ref-type="fig" rid="F10">Fig. 10F</xref>.</p></tp:treatment-sec><tp:treatment-sec sec-type="Description"><title>Description.</title><p>Scandent or climbing shrubs, 2–10 m tall. Stems caulescent, becoming woody with age, young branches inconspicuously ribbed, ferruginous tomentose. Leaves 8–20 by 4–10 cm, ovate or elliptic, margin serrate or entire, apex acute or acuminate, base cuneate, subcoriaceous; upper surface puberulous without glands; lower surface tomentose with filiform hairs, flagellate hairs and capitate glands; lateral veins 5–7-paired; petioles up to 3.5 cm long. Capitulescences terminal and axillary, thyrsoid paniculate. Capitula narrowly campanulate, 8–10 mm long, pedunculate. Receptacle flat, 2–2.5 mm in diam., hairy. Involucres narrowly campanulate or slightly cylindrical, 2–3 series, 3.5–4 mm long, 3–4 mm in diam. Phyllaries imbricate, light green, margin piliferous, outer surface tomentose without glands; the outer and the middle ones ovate, apex obtuse; the inner ones obovate, apex obtuse. Florets 5–7; corollas funnelform, purple, puberulous, glands capitate; corolla tubes 4.5–6 mm long; corolla lobes 1.5–2.5 mm long. Anthers 2–2.5 mm long, apical appendage acute, base acute. Styles purple, 5–6.5 mm long, branches 2–2.5 mm long. Achenes turbinate, ca. 2 mm long, 10-ribbed, covered with sparse hairs and capitate glands. Pappus in 2 series of bristles, the inner ones 5–6 mm long. Pollen echinate, 3-colporate, with prominent micropuncta.</p></tp:treatment-sec><tp:treatment-sec sec-type="Distribution"><title>Distribution.</title><p>Thailand: Mae Hong Son, Chiang Mai, Nan, Lampang, Phitsanulok, Phetchabun, Loei, Sakon Nakhon, Chaiyaphum, Nakhon Ratchasima, Kanchanaburi, Nakhon Nayok. Hong Kong, Myanmar, Vietnam, Laos, Myanmar.</p></tp:treatment-sec><tp:treatment-sec sec-type="Specimens examined"><title>Specimens examined.</title><p>Thailand, Loei, Phu Kradung national park, <named-content xmlns:xlink="http://www.w3.org/1999/xlink" content-type="dwc:verbatimCoordinates" xlink:type="simple">16°52.25'N, 101°50.74'E</named-content>, <italic>S. Bunwong</italic> 68 (KKU); Mae Hong Son, Khum Yuam, 8 Apr 1977, <italic>B. Nimanong &amp; S. Phusomsaeng</italic> 1813 (BKF, PSU); Lampang, Metud, 1 Mar 1925, <italic>Winit</italic> 1262 (BK, BKF, K); Phitsanulok, Thung Salang Luang, 22 Apr 1964, <italic>Pradit</italic> 846 (BK); Phetchabun, Lom Kao, 5 May 1955, <italic>T. Smitinand</italic> 2639 (BKF); Loei, Phu Kra Dung, 12 Feb 1931, <italic>A.F.G. Kerr</italic> 20129 (BK, BM, K, L); Dan Sai, 26 Mar 1965, <italic>A.F.G. Kerr</italic> 8816 (BK, BM, E, K); Phu Rue, 5 Mar 1993, <italic>P. Chantaranothai, J. Parnell, D. Middleton &amp; D. Simpson</italic> 1079 (BKF); Chaiyaphum,Paa Hin Ngam, 22 Feb 1963, <italic>Adisai</italic> 382 (BK); Khao Kiew, 23 Feb 1931, <italic>A.F.G. Kerr</italic> 20226 (BK, BM, K); Khao Kiew, 6 Mar 1984, <italic>W. Nanakorn</italic> 391 (BKF); Nakhon Ratchasima; Kanchanaburi, Ban Tun, 2 Mar 1921, <italic>A.F.G. Kerr</italic> 4982 (BK, BM, K).</p></tp:treatment-sec><tp:treatment-sec sec-type="Diagnostic characters"><title>Diagnostic characters.</title><p><italic><tp:taxon-name>Strobocalyx solanifolia</tp:taxon-name></italic> is distinguished by its scandent habit, corymbose capitulescences and tomentose leaf surfaces.</p></tp:treatment-sec><tp:treatment-sec sec-type="Ecology"><title>Ecology.</title><p>Hill evergreen or pine-oak forest, alt. 900–1250 m; flowering February to May.</p></tp:treatment-sec><tp:treatment-sec sec-type="Vernacular name"><title>Vernacular name.</title><p>Cha Kua (ชะเคือ จ๊าเขือ).</p><!--PageBreak--></tp:treatment-sec><tp:treatment-sec><!--Section generated to contain objects referenced in tp:taxon-treatment.--><fig id="F10" position="float" orientation="portrait"><label>Figure 10.</label><caption><p>Morphology of <italic><tp:taxon-name>Vernonieae</tp:taxon-name></italic> in Thailand 6. <bold>A</bold> <italic><tp:taxon-name>Okia birmanica</tp:taxon-name></italic> <bold>B</bold> <italic><tp:taxon-name>Okia pseudobirmanica</tp:taxon-name></italic> <bold>C</bold> <italic><tp:taxon-name>Pulicarioidea annamica</tp:taxon-name></italic> <bold>D–E</bold> <italic><tp:taxon-name>Strobocalyx arborea</tp:taxon-name></italic> <bold>F</bold> <italic><tp:taxon-name>Strobocalyx solanifolia</tp:taxon-name></italic> <bold>G–H</bold> <italic><tp:taxon-name>Struchium sparganophorum</tp:taxon-name></italic> <bold>I</bold> <italic><tp:taxon-name>Tarlmounia elliptica</tp:taxon-name></italic>.</p></caption><graphic xmlns:xlink="http://www.w3.org/1999/xlink" xlink:href="phytokeys-037-025-g010.jpg" position="float" orientation="portrait" xlink:type="simple"/></fig></tp:treatment-sec></tp:taxon-treatment>
