# Supplementary material for: Revisions and key to the Vernonieae (Compositae) of Thailand
Source: PhytoKeys. 2014 May 13;(37):25–101. doi: 10.3897/phytokeys.37.6499 (PMC4023333; doi:10.3897/phytokeys.37.6499)
Supplement: XML Treatment for Struchium [file phytokeys.37.6499-treatment69.xml]

<!DOCTYPE tp:taxon-treatment
  PUBLIC "-//TaxonX//DTD Taxonomic Treatment Publishing DTD v0 20100105//EN" "tax-treatment-NSO.dtd">
<tp:taxon-treatment xmlns:tp="http://www.plazi.org/taxpub"><tp:treatment-meta><mixed-citation publication-type="journal"><person-group><name><surname>Bunwong</surname><given-names>Sukhonthip</given-names></name><name><surname>Chantaranothai</surname><given-names>Pranom</given-names></name><name><surname>Keeley</surname><given-names>Sterling C.</given-names></name></person-group><article-title>Revisions and key to the Vernonieae (Compositae) of Thailand</article-title><source>PhytoKeys</source><day>13</day><month>5</month><year>2014</year><volume>2014</volume><issue>37</issue><fpage>25</fpage><lpage>101</lpage><pub-id pub-id-type="doi">10.3897/phytokeys.37.6499</pub-id></mixed-citation></tp:treatment-meta><tp:nomenclature><tp:taxon-name>
                        <tp:taxon-name-part taxon-name-part-type="genus">Struchium</tp:taxon-name-part>
                        <object-id xmlns:xlink="http://www.w3.org/1999/xlink" xlink:type="simple">urn:lsid:ipni.org:names:11185-1:1.3</object-id>
                        <object-id xmlns:xlink="http://www.w3.org/1999/xlink" xlink:type="simple">http://species-id.net/wiki/Struchium</object-id>
                    </tp:taxon-name><tp:taxon-authority>P.Browne, Civ. Nat. Hist. Jamaica 312, t. 34. 1756.</tp:taxon-authority></tp:nomenclature><tp:treatment-sec sec-type="Type"><title>Type.</title><p><italic><tp:taxon-name>Struchium herbaceum</tp:taxon-name></italic> J. St.-Hil.</p></tp:treatment-sec><tp:treatment-sec sec-type="Description"><title>Description.</title><p>Annual herbs. Stems caulescent, erect or decumbent, puberulous. Leaves simple, alternate, usually petiolate, lamina elliptic, pubescent, margin serrate, apex acute, base attenuate, chartaceous. Capitulescences axillary, in clusters. Capitula discoid, homogamous, hemispherical, sessile, florets bisexual and fertile. Involucre imbricate. Florets 50–70; corollas purple to white, actinomorphic, glandular, corolla lobes 3–4. Anthers 3 or 4, syngenesious. Styles purple, 2-branched, inner surface covered with stigmatic papillae, outer surface covered with sweeping hairs reaching to below style bifurcation. Achenes turbinate, 3–4-angular, usually 3–5-ribbed, carpopodium present. Pappus coroniform, thick, in 1 series, persistent. Pollen lophate, 3-porate, without micropuncta.</p><p>One species is recognized in Thailand.</p></tp:treatment-sec></tp:taxon-treatment>
