# Supplementary material for: Revisions and key to the Vernonieae (Compositae) of Thailand
Source: PhytoKeys. 2014 May 13;(37):25–101. doi: 10.3897/phytokeys.37.6499 (PMC4023333; doi:10.3897/phytokeys.37.6499)
Supplement: XML Treatment for Struchium sparganophorum [file phytokeys.37.6499-treatment70.xml]

<!DOCTYPE tp:taxon-treatment
  PUBLIC "-//TaxonX//DTD Taxonomic Treatment Publishing DTD v0 20100105//EN" "tax-treatment-NSO.dtd">
<tp:taxon-treatment xmlns:tp="http://www.plazi.org/taxpub"><tp:treatment-meta><mixed-citation publication-type="journal"><person-group><name><surname>Bunwong</surname><given-names>Sukhonthip</given-names></name><name><surname>Chantaranothai</surname><given-names>Pranom</given-names></name><name><surname>Keeley</surname><given-names>Sterling C.</given-names></name></person-group><article-title>Revisions and key to the Vernonieae (Compositae) of Thailand</article-title><source>PhytoKeys</source><day>13</day><month>5</month><year>2014</year><volume>2014</volume><issue>37</issue><fpage>25</fpage><lpage>101</lpage><pub-id pub-id-type="doi">10.3897/phytokeys.37.6499</pub-id></mixed-citation></tp:treatment-meta><tp:nomenclature><tp:taxon-name>
                        <tp:taxon-name-part taxon-name-part-type="genus">Struchium</tp:taxon-name-part>
                        <tp:taxon-name-part taxon-name-part-type="species">sparganophorum</tp:taxon-name-part>
                        <object-id xmlns:xlink="http://www.w3.org/1999/xlink" xlink:type="simple">urn:lsid:ipni.org:names:251901-1:1.1.2.1.1.3</object-id>
                        <object-id xmlns:xlink="http://www.w3.org/1999/xlink" xlink:type="simple">http://species-id.net/wiki/Struchium_sparganophorum</object-id>
                    </tp:taxon-name><tp:taxon-authority>(L.) Kuntze, Revis. Gen. Pl. 1: 366. 1891.</tp:taxon-authority><tp:nomenclature-citation-list><tp:nomenclature-citation><tp:taxon-name>Ethulia sparganophora</tp:taxon-name><comment> L., Sp. Pl.: 1171. 1763.</comment></tp:nomenclature-citation><tp:nomenclature-citation><tp:taxon-name>Sparganophoros vaillantii</tp:taxon-name><comment> Crantz, Inst. Rei. Herb. 1: 261. 1766.</comment></tp:nomenclature-citation><tp:nomenclature-citation><tp:taxon-name>Ethulia struchium</tp:taxon-name><comment> Sw., Prodr. 111. 1788.</comment></tp:nomenclature-citation></tp:nomenclature-citation-list></tp:nomenclature><tp:treatment-sec sec-type="Type"><title>Type.</title><p>Jamaica (not seen). <xref ref-type="fig" rid="F10">Figs 10G–H</xref>.</p></tp:treatment-sec><tp:treatment-sec sec-type="Description"><title>Description.</title><p>Annual, 20–50 cm tall. Stems erect, inconspicuously ribbed, puberulous. Leaves 4–12 by 2–15 cm, elliptic, pubescent, margin serrate, apex acute, base attenuate, chartaceous; both surfaces puberulous with cylindrical hairs and capitate glands; lateral veins 7–11-paired; petioles up to 12 mm long. Capitulescences axillary, solitary or clustered. Capitula hemispherical, sessile, 4–6 mm in diam. Receptacle convex, 2–2.5 mm in diam., glabrous. Involucres 3–4 series, 3–4 mm long, imbricate, hemispherical. Phyllaries light green, margin piliferous, outer surface puberulous without glands; the outer ovate to lanceolate, apex acute to acuminate; the inner ones obovate-lanceolate, apex acuminate. Florets 50–70; corollas funnelform, white, glandular; corolla tubes 1–1.5 mm long; corolla lobes 3–4, 0.5–1 mm long. Anthers ca. 1 mm long, apical appendage acute, base acute. Styles purple, ca. 2 mm long, branches 1–1.5 mm long, inner surface covered with stigmatic papillae. Achenes turbinate, 3–4-angular, 1–1.5 mm long, 3–5-ribbed, glandular. Pappus of 3–4 parts, coroniform, ca. 1 mm long, whitish.</p></tp:treatment-sec><tp:treatment-sec sec-type="Distribution"><title>Distribution.</title><p>Thailand: Lamphun, Nakhon Phanom, Kanchanaburi, Bangkok, Ranong, Phangnga, Krabi, Trang, Songkhla, Yala. Tropics.</p><!--PageBreak--></tp:treatment-sec><tp:treatment-sec sec-type="Specimens examined"><title>Specimens examined.</title><p>Thailand, Phang Nga, Muang district, <named-content xmlns:xlink="http://www.w3.org/1999/xlink" content-type="dwc:verbatimCoordinates" xlink:type="simple">8°26.55'N, 98°31.16'E</named-content>, 1 Aug 2002, <italic>S. Bunwong</italic> 28 (KKU); Lamphun, Muang District, 20 Dec 1994, <italic>P. Palee</italic> 265 (BKF, CMU, L); Bangkok, Klong San, 20 Feb 1971, <italic>J.F. Maxwell</italic> 71-107 (AAU, BK, L); Lad Yao, 27 Sep 1984, <italic>Y. Paisooksantivatana</italic> 1433-84 (BK); Ranong, Kra Buri, 10 Apr 1967, <italic>C. Chermsirivathana</italic> 1266 (BK, L); Kra Buri, <italic>S. Sutheesorn</italic> 2275 (BK); Ka Pur, 7 Dec 1979, <italic>T. Shimizu, H. Toyokuni, H. Koyama, T. Yahama &amp; C. Niyomdham</italic> 26302 (AAU, BKF, L); Trang, Khao Chong, 13 Aug 1975, <italic>J.F. Maxwell</italic> 75-824 (AAU, BK, L); Songkhla, Rattaphume, 3 Aug 1986, <italic>J.F. Maxwell</italic> 86-636 (AUU, BKF, L); Rattaphume, <italic>J.F. Maxwell</italic> 86-911 (BKF, L).</p></tp:treatment-sec><tp:treatment-sec sec-type="Diagnostic characters"><title>Diagnostic characters.</title><p>Distinct characters of <italic><tp:taxon-name>Struchium sparganophorum</tp:taxon-name></italic> are the sessile capitula in axillary head, achenes with coroniform pappus, and florets with 3–4 corolla lobes.</p></tp:treatment-sec><tp:treatment-sec sec-type="Ecology"><title>Ecology.</title><p>Open sandy grassland or secondary evergreen forest, alt. 50–400 m; flowering August to April.</p></tp:treatment-sec><tp:treatment-sec sec-type="Vernacular name"><title>Vernacular name.</title><p>Muk Din (มุกดิน).</p></tp:treatment-sec><tp:treatment-sec><!--Section generated to contain objects referenced in tp:taxon-treatment.--><fig id="F10" position="float" orientation="portrait"><label>Figure 10.</label><caption><p>Morphology of <italic><tp:taxon-name>Vernonieae</tp:taxon-name></italic> in Thailand 6. <bold>A</bold> <italic><tp:taxon-name>Okia birmanica</tp:taxon-name></italic> <bold>B</bold> <italic><tp:taxon-name>Okia pseudobirmanica</tp:taxon-name></italic> <bold>C</bold> <italic><tp:taxon-name>Pulicarioidea annamica</tp:taxon-name></italic> <bold>D–E</bold> <italic><tp:taxon-name>Strobocalyx arborea</tp:taxon-name></italic> <bold>F</bold> <italic><tp:taxon-name>Strobocalyx solanifolia</tp:taxon-name></italic> <bold>G–H</bold> <italic><tp:taxon-name>Struchium sparganophorum</tp:taxon-name></italic> <bold>I</bold> <italic><tp:taxon-name>Tarlmounia elliptica</tp:taxon-name></italic>.</p></caption><graphic xmlns:xlink="http://www.w3.org/1999/xlink" xlink:href="phytokeys-037-025-g010.jpg" position="float" orientation="portrait" xlink:type="simple"/></fig></tp:treatment-sec></tp:taxon-treatment>
