# Supplementary material for: Revisions and key to the Vernonieae (Compositae) of Thailand
Source: PhytoKeys. 2014 May 13;(37):25–101. doi: 10.3897/phytokeys.37.6499 (PMC4023333; doi:10.3897/phytokeys.37.6499)
Supplement: XML Treatment for Tarlmounia [file phytokeys.37.6499-treatment71.xml]

<!DOCTYPE tp:taxon-treatment
  PUBLIC "-//TaxonX//DTD Taxonomic Treatment Publishing DTD v0 20100105//EN" "tax-treatment-NSO.dtd">
<tp:taxon-treatment xmlns:tp="http://www.plazi.org/taxpub"><tp:treatment-meta><mixed-citation publication-type="journal"><person-group><name><surname>Bunwong</surname><given-names>Sukhonthip</given-names></name><name><surname>Chantaranothai</surname><given-names>Pranom</given-names></name><name><surname>Keeley</surname><given-names>Sterling C.</given-names></name></person-group><article-title>Revisions and key to the Vernonieae (Compositae) of Thailand</article-title><source>PhytoKeys</source><day>13</day><month>5</month><year>2014</year><volume>2014</volume><issue>37</issue><fpage>25</fpage><lpage>101</lpage><pub-id pub-id-type="doi">10.3897/phytokeys.37.6499</pub-id></mixed-citation></tp:treatment-meta><tp:nomenclature><tp:taxon-name>
                        <tp:taxon-name-part taxon-name-part-type="genus">Tarlmounia</tp:taxon-name-part>
                        <object-id xmlns:xlink="http://www.w3.org/1999/xlink" xlink:type="simple">urn:lsid:ipni.org:names:77094699-1:1.1</object-id>
                        <object-id xmlns:xlink="http://www.w3.org/1999/xlink" xlink:type="simple">http://species-id.net/wiki/Tarlmounia</object-id>
                    </tp:taxon-name><tp:taxon-authority>H.Rob., S.C.Keeley, Skvarla &amp; R.Chan, Proc. Biol. Soc. Washington 121(1): 31. 2008.</tp:taxon-authority></tp:nomenclature><tp:treatment-sec sec-type="Type"><title>Type.</title><p><italic><tp:taxon-name>Vernonia elliptica</tp:taxon-name></italic> DC. in Wight, Contrib. Bot. Ind. 5. 1834.</p></tp:treatment-sec><tp:treatment-sec sec-type="Description"><title>Description.</title><p>Perennial plants. Stems scandent, young branches terete, white, sericeous. Leaves simple, alternate, petiolate, sericeous with horn-shaped hairs, lamina elliptic, margin entire or serrate, apex acute rounded, base rounded, subcoriaceous. Capitulescences terminal or axillary. Capitula discoid, homogamous, pedunculate, florets bisexual and fertile. Involucres imbricate, in 3–4 series, 3–4 mm long, glandular without hairs. Corollas purple to white, actinomorphic, corolla lobes 5. Anthers 5, syngenesious. Styles 2-branched, inner surface covered with stigmatic papillae, outer surface covered with sweeping hairs on the outer surface reaching below style bifurcation. Achenes turbinate, 4–7-ribbed, ca. 2 mm long, glandular without hair, carpopodium present. Pappus in 2 series of bristles, persistent, the outer ones are shorter than the inner ones. Pollen echinate, 3-colporate, with micropuncta.</p><p>One species is recognized in Thailand.</p></tp:treatment-sec></tp:taxon-treatment>
