# Supplementary material for: Revisions and key to the Vernonieae (Compositae) of Thailand
Source: PhytoKeys. 2014 May 13;(37):25–101. doi: 10.3897/phytokeys.37.6499 (PMC4023333; doi:10.3897/phytokeys.37.6499)
Supplement: XML Treatment for Tarlmounia elliptica [file phytokeys.37.6499-treatment72.xml]

<!DOCTYPE tp:taxon-treatment
  PUBLIC "-//TaxonX//DTD Taxonomic Treatment Publishing DTD v0 20100105//EN" "tax-treatment-NSO.dtd">
<tp:taxon-treatment xmlns:tp="http://www.plazi.org/taxpub"><tp:treatment-meta><mixed-citation publication-type="journal"><person-group><name><surname>Bunwong</surname><given-names>Sukhonthip</given-names></name><name><surname>Chantaranothai</surname><given-names>Pranom</given-names></name><name><surname>Keeley</surname><given-names>Sterling C.</given-names></name></person-group><article-title>Revisions and key to the Vernonieae (Compositae) of Thailand</article-title><source>PhytoKeys</source><day>13</day><month>5</month><year>2014</year><volume>2014</volume><issue>37</issue><fpage>25</fpage><lpage>101</lpage><pub-id pub-id-type="doi">10.3897/phytokeys.37.6499</pub-id></mixed-citation></tp:treatment-meta><tp:nomenclature><tp:taxon-name>
                        <tp:taxon-name-part taxon-name-part-type="genus">Tarlmounia</tp:taxon-name-part>
                        <tp:taxon-name-part taxon-name-part-type="species">elliptica</tp:taxon-name-part>
                        <object-id xmlns:xlink="http://www.w3.org/1999/xlink" xlink:type="simple">urn:lsid:ipni.org:names:77094700-1:1.1</object-id>
                        <object-id xmlns:xlink="http://www.w3.org/1999/xlink" xlink:type="simple">http://species-id.net/wiki/Tarlmounia_elliptica</object-id>
                    </tp:taxon-name><tp:taxon-authority>(DC.) H.Rob., S.C.Keeley, Skvarla &amp; R.Chan, Proc. Biol. Soc. Washington 121(1): 32. 2008.</tp:taxon-authority><tp:nomenclature-citation-list><tp:nomenclature-citation><tp:taxon-name>Vernonia elliptica</tp:taxon-name><comment> DC. in Wight, Contrib. Bot. Ind. 5. 1834.</comment></tp:nomenclature-citation><!--PageBreak--></tp:nomenclature-citation-list></tp:nomenclature><tp:treatment-sec sec-type="Type"><title>Type.</title><p>India, Nilgherry, <italic>Wight</italic> 1377 (holotype: E!). <xref ref-type="fig" rid="F10">Fig. 10I</xref>.</p></tp:treatment-sec><tp:treatment-sec sec-type="Description"><title>Description.</title><p>Climbing shrubs or scandents. Stems caulescent, young branches inconspicuously ribbed, white sericeous. Leaves 5–12 by 3–6 cm, elliptic, margin entire or serrate, apex acute or obtuse, base rounded, subcoriaceous; upper surface puberulous without glands; lower surface sericeous with T-shaped hairs; lateral veins 7–11-paired; petioles up to 1 cm long. Capitulescences terminal and axillary, thyrsoid paniculate. Capitula narrowly campanulate, 10–15 mm long. Receptacle convex, ca. 1 mm in diam., glabrous. Involucres narrowly campanulate or slightly oblong-cylindrical, in 3–4 series, 3–4 mm long, ca. 3 mm in diam. Phyllaries imbricate, green or purple apically, margin piliferous, outer surface arachnoid glandular; the outer and the middle ones ovate, obtuse to rounded; the inner ones obovate, apex acute or obtuse. Florets 4–5; corollas funnelform, purple or white, glandular, corolla tubes 4.5–5.5 mm long; corolla lobes 2–3 mm long. Anthers 3–3.5 mm long, apical appendage acute, base obtuse. Styles purple, 5.5–7 mm long, branches ca. 2 mm long. Achenes turbinate, ca. 2 mm long, 4–7-ribbed, covered with sparse hairs and capitate glands. Pappus in 2 series of bristles, the inner ones 5–6 mm long, persistent.</p></tp:treatment-sec><tp:treatment-sec sec-type="Distribution"><title>Distribution.</title><p>Thailand: Mae Hong Son, Chiang Mai, Phitsanulok, Loei, Nong Bua Lum Phu, Udon Thani, Chaiyaphum, Mahasarakam, Nakhon Ratchasima, Roi Et, Si Sa Ket, Phetchaburi, Saraburi, Phra Nakhon Si Ayutthaya, Nakhon Nayok, Nonthaburi, Bangkok, Prachin Buri, Chon Buri, Rayong, Chanthaburi, Trat, Chumphon, Surat Thani, Nakhon Si Thammarat. America, Africa, Asia.</p></tp:treatment-sec><tp:treatment-sec sec-type="Specimens examined"><title>Specimens examined.</title><p>Thailand, Mahasarakam, Nadoon district, <named-content xmlns:xlink="http://www.w3.org/1999/xlink" content-type="dwc:verbatimCoordinates" xlink:type="simple">15°46.22'N, 103°1.81'E</named-content>, 1 Mar 2003, <italic>S. Bunwong</italic> 69 (KKU); Khon Kaen, Chumpare District, 23 Feb 2008, <italic>S. Bunwong</italic> 390 (KKU, US); Phitsanulok, Thung Salang Luang, 1 Mar 1971, <italic>S. Sutheesorn</italic> 2980 (BK); Loei, Paa See Than, 15 Feb 1901, <italic>P. Suvarnakoset</italic> 1300 (BKF, US); Chaiyaphum, 27 Jan 1931, <italic>A.F.G. Kerr</italic> 19950 (BK, BM, E, K); Ratchaburi, Tapha Ban Pang, 25 Feb 1965, <italic>S. Sutheesorn</italic> 371 (BK, US); Saraburi, Muang District, 22 Feb 1975, <italic>J.F. Maxwell</italic> 75-152 (AAU, BK, L); Muang District, 19 Mar 1990, <italic>Dee</italic> 34 (BKF); Nakhon Nayok, 16 Feb 1966, <italic>K. Iwatzuki &amp; N. Fukuoka</italic> T-7373 (BKF); Nakhon Nayok, 16 Jan 1985, <italic>F. Konta, W. Nanakorn &amp; Th. Wongprasert</italic> 49085 (BKF, K, L); Bangkok, Ram Intra, 21 Feb 1983, <italic>H. Koyama &amp; H. Terao</italic> T-33716 (BKF); Prachin Buri, Aranyaprathet, 29 Mar 1962, <italic>Adisai</italic> 123 (BK); Chon Buri, Bang Saan, 18 Oct 1982, <italic>Y. Paisooksantivatana</italic> 1182-82 (BK); Trat, Koh Chang, 19 Feb 1998, <italic>Sanan</italic> 13 (E, BKF, US); Koh Chang, 15 Jan 1955, <italic>B. Sangkhachand</italic> 417 (BKF, US); Rayong, Ban Pe, 24 Feb 1980, <italic>Put</italic> 2771 (BK, BM, E, K); Chantaburi, Khao Soi Dow, 10 Feb 1966, <italic>K. Iwatzuki &amp; N. Fukuoka</italic> T-7314 (BKF); Chumphon, 1 Feb 1968, <italic>Vacharapong</italic> 8 (BK, US); Surat Thani, Ta Kanan, 16 Mar 1927, <italic>A.F.G. Kerr</italic> 12344 (BK, BM, K); Nakhon Si Thammarat, Ka Biad, 15 Mar 1957, <italic>Sanan</italic> 1002 (BKF, US).</p></tp:treatment-sec><tp:treatment-sec sec-type="Diagnostic characters"><title>Diagnostic characters.</title><p><italic><tp:taxon-name>Tarlmounia elliptica</tp:taxon-name></italic> is characterized by having appressed T-shaped hairs on leaf surfaces, scandent habits and involucre without glands.</p></tp:treatment-sec><tp:treatment-sec sec-type="Ecology"><title>Ecology.</title><p>Open area in wetland or saline land, alt. 0–100 m; flowering October to May.</p><!--PageBreak--></tp:treatment-sec><tp:treatment-sec sec-type="Vernacular name"><title>Vernacular name.</title><p>Kiew Darn (เขี้ยวดาน), Sar Muk Lord (ซ้าหมักหลอด), Tanmon (ตานหม่อน), Tao Kee Tao (เถาขี้เถ้า), Lee Kuan Yuu (ลีกวนยู), Tao Wan Lek (เถาวัลย์เหล็ก), Khud Mon (คัดมอญ), Tarlmoun (ตาลหม่น).</p></tp:treatment-sec><tp:treatment-sec><!--Section generated to contain objects referenced in tp:taxon-treatment.--><fig id="F10" position="float" orientation="portrait"><label>Figure 10.</label><caption><p>Morphology of <italic><tp:taxon-name>Vernonieae</tp:taxon-name></italic> in Thailand 6. <bold>A</bold> <italic><tp:taxon-name>Okia birmanica</tp:taxon-name></italic> <bold>B</bold> <italic><tp:taxon-name>Okia pseudobirmanica</tp:taxon-name></italic> <bold>C</bold> <italic><tp:taxon-name>Pulicarioidea annamica</tp:taxon-name></italic> <bold>D–E</bold> <italic><tp:taxon-name>Strobocalyx arborea</tp:taxon-name></italic> <bold>F</bold> <italic><tp:taxon-name>Strobocalyx solanifolia</tp:taxon-name></italic> <bold>G–H</bold> <italic><tp:taxon-name>Struchium sparganophorum</tp:taxon-name></italic> <bold>I</bold> <italic><tp:taxon-name>Tarlmounia elliptica</tp:taxon-name></italic>.</p></caption><graphic xmlns:xlink="http://www.w3.org/1999/xlink" xlink:href="phytokeys-037-025-g010.jpg" position="float" orientation="portrait" xlink:type="simple"/></fig></tp:treatment-sec></tp:taxon-treatment>
